# Supplementary material for: Programming chain-growth copolymerization of DNA hairpin tiles for in-vitro hierarchical supramolecular organization
Source: Nat Commun. 2019 Mar 1;10:1006. doi: 10.1038/s41467-019-09004-4 (PMC6397255; doi:10.1038/s41467-019-09004-4)
Supplement: Supplementary file 3 — Source Data [file 41467_2019_9004_MOESM3_ESM.zip]

Archive with 31 entries (30 files):
- Figure S15.xlsx
- __MACOSX/
- __MACOSX/._Figure S15.xlsx
- Figure S6.xlsx
- __MACOSX/._Figure S6.xlsx
- Figure S14.xlsx
- __MACOSX/._Figure S14.xlsx
- Figure S3.xlsx
- __MACOSX/._Figure S3.xlsx
- Figure S11.xlsx
- __MACOSX/._Figure S11.xlsx
- Figure 4.xlsx
- __MACOSX/._Figure 4.xlsx
- Figure 5.xlsx
- __MACOSX/._Figure 5.xlsx
- Figure S2.xlsx
- __MACOSX/._Figure S2.xlsx
- Figure 2.xlsx
- __MACOSX/._Figure 2.xlsx
- Figure S5.xlsx
- __MACOSX/._Figure S5.xlsx
- Figure S17.xlsx
- __MACOSX/._Figure S17.xlsx
- Figure S16.xlsx
- __MACOSX/._Figure S16.xlsx
- Figure S4.xlsx
- __MACOSX/._Figure S4.xlsx
- Figure 3.xlsx
- __MACOSX/._Figure 3.xlsx
- Figure S8.xlsx
- __MACOSX/._Figure S8.xlsx
