# Supplementary material for: Programming chain-growth copolymerization of DNA hairpin tiles for in-vitro hierarchical supramolecular organization
Source: Nat Commun. 2019 Mar 1;10:1006. doi: 10.1038/s41467-019-09004-4 (PMC6397255; doi:10.1038/s41467-019-09004-4)
Supplement: Supplementary file 3 — Source Data [file 41467_2019_9004_MOESM3_ESM.zip › Figure S15.xlsx]

## Sheet: Sheet1
Fluorescence data of Cy3-labeled nanofilaments in flow cytometry from three independent experiments.
#1	Experiment Name	Plate ID	Well ID	Sample Name	Well Name	All Events #Events	P1 #Events	P1 %Parent	P1 Yellow-A Mean
	MCF7_001	Plate_001	A1	ctrl	Well_001	5000	4397	87.9	101
	MCF7_001	Plate_001	A2	dsDNA	Well_002	5000	4581	91.6	116
	MCF7_001	Plate_001	A3	A	Well_003	5000	4523	90.5	376
	MCF7_001	Plate_001	A4	AB5	Well_004	5000	4261	85.2	602
	MCF7_001	Plate_001	A5	AB10	Well_005	5000	4298	86	498
#2	Experiment Name	Plate ID	Well ID	Sample Name	Well Name	All Events #Events	P1 #Events	P1 %Parent	P1 Yellow-A Mean
	MCF7_005	Plate_001	A1	ctrl	Well_001	5000	4336	86.7	149
	MCF7_005	Plate_001	A2	dsDNA	Well_002	5000	4183	83.7	310
	MCF7_005	Plate_001	A3	A	Well_003	5000	4235	84.7	448
	MCF7_005	Plate_001	A4	AB5	Well_004	5000	4096	81.9	638
	MCF7_005	Plate_001	A5	AB10	Well_005	5000	4280	85.6	1089
#3	Experiment Name	Plate ID	Well ID	Sample Name	Well Name	All Events #Events	P1 #Events	P1 %Parent	P1 Yellow-A Mean
	MCF7_010	Plate_001	A1	ctrl	Well_001	5000	4377	87.5	89
	MCF7_010	Plate_001	A2	dsDNA	Well_002	5000	4092	81.8	45
	MCF7_010	Plate_001	A3	A	Well_003	5000	3985	79.7	311
	MCF7_010	Plate_001	A4	AB5	Well_004	5000	4428	88.6	512
	MCF7_010	Plate_001	A5	AB10	Well_005	5000	4261	85.2	541
#1	Experiment Name	Plate ID	Well ID	Sample Name	Well Name	All Events #Events	P1 #Events	P1 %Parent	P1 Yellow-A Mean
	Hela_001	Plate_001	C1	ctrl	Well_001	5000	4050	81	99
	Hela_001	Plate_001	C2	dsDNA	Well_002	5000	4112	82.2	358
	Hela_001	Plate_001	C3	A	Well_003	5000	4931	98.6	263
	Hela_001	Plate_001	C4	AB	Well_004	5000	4017	80.3	365
	Hela_001	Plate_001	C5	AB5	Well_005	5000	3872	77.4	476
	Hela_001	Plate_001	C6	AB10	Well_006	5000	4298	86	843
#2	Experiment Name	Plate ID	Well ID	Sample Name	Well Name	All Events #Events	P1 #Events	P1 %Parent	P1 Yellow-A Mean
	Hela_006	Plate_001	B1	ctrl	Well_001	5000	3897	77.9	123
	Hela_006	Plate_001	B2	dsDNA	Well_002	5000	4089	81.8	375
	Hela_006	Plate_001	B3	A	Well_003	5000	4091	81.8	370
	Hela_006	Plate_001	B4	AB	Well_004	5000	3939	78.8	356
	Hela_006	Plate_001	B5	AB5	Well_005	5000	4275	85.5	826
	Hela_006	Plate_001	B6	AB10	Well_006	5000	4081	81.6	846
#3	Experiment Name	Plate ID	Well ID	Sample Name	Well Name	All Events #Events	P1 #Events	P1 %Parent	P1 Yellow-A Mean
	Hela_012	Plate_001	C1	ctrl	Well_001	5000	4261	85.2	92
	Hela_012	Plate_001	C2	dsDNA	Well_002	5000	3896	77.9	200
	Hela_012	Plate_001	C3	A	Well_003	5000	4012	80.2	237
	Hela_012	Plate_001	C4	AB	Well_004	5000	3828	76.6	361
	Hela_012	Plate_001	C5	AB5	Well_005	5000	4135	82.7	479
	Hela_012	Plate_001	C6	AB10	Well_006	5000	4365	87.3	691
