# Supplementary material for: Programming chain-growth copolymerization of DNA hairpin tiles for in-vitro hierarchical supramolecular organization
Source: Nat Commun. 2019 Mar 1;10:1006. doi: 10.1038/s41467-019-09004-4 (PMC6397255; doi:10.1038/s41467-019-09004-4)
Supplement: Supplementary file 3 — Source Data [file 41467_2019_9004_MOESM3_ESM.zip › Figure S14.xlsx]

## Sheet: Sheet1
Fluorescence data of Cy3-labeled nanofilaments in flow cytometry from three independent experiments.
#1		Plate ID	Well ID	Sample Name	Well Name	All Events #Events	P1 #Events	P1 %Parent	P1 Yellow-A Mean
		Plate_001	A1	ctrl	Well_001	5000	3893	77.9	98
		Plate_001	A2	ds_5	Well_002	5000	4173	83.5	169
		Plate_001	A3	ds_10	Well_003	5000	4231	84.6	188
		Plate_001	A4	ds_50	Well_004	5000	3946	78.9	87
		Plate_001	A5	AB5_5	Well_005	5000	4298	86	822
		Plate_001	A6	AB5_10	Well_006	5000	4282	85.6	992
		Plate_001	A7	AB5_50	Well_007	5000	4475	89.5	1370
		Plate_001	A8	AB10_5	Well_008	5000	4190	83.8	906
		Plate_001	A9	AB10_10	Well_009	5000	3917	78.3	996
		Plate_001	A10	AB10_50	Well_010	5000	4306	86.1	1259
#2		Plate ID	Well ID	Sample Name	Well Name	All Events #Events	P1 #Events	P1 %Parent	P1 Yellow-A Mean
		Plate_001	A1	ctrl	Well_001	5000	4257	85.1	149
		Plate_001	A2	ds_5	Well_002	5000	4710	94.2	97
		Plate_001	A3	ds_10	Well_003	5000	4352	87	130
		Plate_001	A4	ds_50	Well_004	5000	4245	84.9	429
		Plate_001	A5	AB5_5	Well_005	5000	3659	73.2	1582
		Plate_001	A6	AB5_10	Well_006	5000	4371	87.4	1834
		Plate_001	A7	AB5_50	Well_007	5000	4183	83.7	1846
		Plate_001	A8	AB10_5	Well_008	5000	4140	82.8	1739
		Plate_001	A9	AB10_10	Well_009	5000	3862	77.2	1882
		Plate_001	A10	AB10_50	Well_010	5000	4172	83.4	1623
#3		Plate ID	Well ID	Sample Name	Well Name	All Events #Events	P1 #Events	P1 %Parent	P1 Yellow-A Mean
		Plate_001	A1	ctrl	Well_001	5000	4004	80.1	152
		Plate_001	A2	ds_5	Well_002	5000	3982	79.6	357
		Plate_001	A3	ds_10	Well_003	5000	3887	77.7	160
		Plate_001	A4	ds_50	Well_004	5000	4215	84.3	316
		Plate_001	A5	AB5_5	Well_005	5000	4497	89.9	1347
		Plate_001	A6	AB5_10	Well_006	5000	4286	85.7	1482
		Plate_001	A7	AB5_50	Well_007	5000	4025	80.5	1631
		Plate_001	A8	AB10_5	Well_008	5000	4338	86.8	1458
		Plate_001	A9	AB10_10	Well_009	5000	4110	82.2	1923
		Plate_001	A10	AB10_50	Well_010	5000	4188	83.8	2266
