# Supplementary material for: Programming chain-growth copolymerization of DNA hairpin tiles for in-vitro hierarchical supramolecular organization
Source: Nat Commun. 2019 Mar 1;10:1006. doi: 10.1038/s41467-019-09004-4 (PMC6397255; doi:10.1038/s41467-019-09004-4)
Supplement: Supplementary file 3 — Source Data [file 41467_2019_9004_MOESM3_ESM.zip › Figure S11.xlsx]

## Sheet: ACF
Raw autocorrelation function data.
X Lag Time	Record 39: Mam	X Lag Time	Record 58: 1_1m	X Lag Time	Record 96: 5_1m	X Lag Time	Record 121: 10_1m
0.5	0.811	0.5	0.865	0.5	0.875	0.5	0.943
1	0.796	1	0.846	1	0.866	1	0.929
1.5	0.757	1.5	0.832	1.5	0.864	1.5	0.928
2	0.729	2	0.825	2	0.852	2	0.907
2.5	0.701	2.5	0.814	2.5	0.848	2.5	0.903
3	0.676	3	0.808	3	0.842	3	0.902
3.5	0.657	3.5	0.798	3.5	0.836	3.5	0.905
4	0.633	4	0.786	4	0.831	4	0.894
4.5	0.612	4.5	0.783	4.5	0.826	4.5	0.9
5.5	0.586	5.5	0.762	5.5	0.817	5.5	0.892
6.5	0.553	6.5	0.74	6.5	0.808	6.5	0.878
7.5	0.535	7.5	0.725	7.5	0.799	7.5	0.867
8.5	0.511	8.5	0.711	8.5	0.792	8.5	0.865
9.5	0.508	9.5	0.692	9.5	0.785	9.5	0.852
10.5	0.478	10.5	0.667	10.5	0.774	10.5	0.848
11.5	0.463	11.5	0.638	11.5	0.765	11.5	0.844
12.5	0.444	12.5	0.612	12.5	0.756	12.5	0.833
14.5	0.412	14.5	0.583	14.5	0.736	14.5	0.819
16.5	0.385	16.5	0.549	16.5	0.716	16.5	0.803
18.5	0.354	18.5	0.523	18.5	0.696	18.5	0.794
20.5	0.327	20.5	0.506	20.5	0.686	20.5	0.783
22.5	0.309	22.5	0.488	22.5	0.682	22.5	0.762
24.5	0.29	24.5	0.472	24.5	0.666	24.5	0.758
26.5	0.271	26.5	0.453	26.5	0.651	26.5	0.744
28.5	0.247	28.5	0.423	28.5	0.641	28.5	0.731
32.5	0.219	32.5	0.393	32.5	0.618	32.5	0.706
36.5	0.193	36.5	0.363	36.5	0.597	36.5	0.686
40.5	0.168	40.5	0.335	40.5	0.575	40.5	0.662
44.5	0.145	44.5	0.313	44.5	0.555	44.5	0.643
48.5	0.129	48.5	0.297	48.5	0.532	48.5	0.627
52.5	0.118	52.5	0.274	52.5	0.518	52.5	0.604
56.5	0.102	56.5	0.257	56.5	0.498	56.5	0.586
60.5	0.0929	60.5	0.224	60.5	0.483	60.5	0.569
68.5	0.0725	68.5	0.199	68.5	0.453	68.5	0.538
76.5	0.0593	76.5	0.18	76.5	0.423	76.5	0.507
84.5	0.0439	84.5	0.154	84.5	0.397	84.5	0.48
92.5	0.0384	92.5	0.136	92.5	0.374	92.5	0.451
101	0.0316	101	0.124	101	0.348	101	0.43
109	0.0249	109	0.11	109	0.326	109	0.407
117	0.0179	117	0.0976	117	0.308	117	0.386
125	0.0156	125	0.0762	125	0.292	125	0.367
141	0.0117	141	0.0607	141	0.257	141	0.332
157	0.00926	157	0.049	157	0.231	157	0.298
173	0.00679	173	0.0396	173	0.206	173	0.27
189	0.00648	189	0.0326	189	0.184	189	0.247
205	0.00504	205	0.0256	205	0.169	205	0.227
221	0.00548	221	0.0229	221	0.15	221	0.207
237	0.00672	237	0.0184	237	0.138	237	0.191
253	0.00599	253	0.0135	253	0.125	253	0.177
285	0.0062	285	0.00892	285	0.105	285	0.15
317	0.00355	317	0.00711	317	0.0868	317	0.129
349	0.0035	349	0.00673	349	0.0728	349	0.113
381	0.00411	381	0.00384	381	0.0631	381	0.0994
413	0.00361	413	0.00531	413	0.0551	413	0.0876
445	0.00482	445	0.00397	445	0.049	445	0.079
477	0.00303	477	0.00375	477	0.0472	477	0.0714
509	0.0031	509	0.00408	509	0.0412	509	0.0643
573	0.0043	573	0.00376	573	0.0368	573	0.0544
637	0.00318	637	0.00372	637	0.0297	637	0.0463
701	0.0029	701	0.0022	701	0.0221	701	0.0404
765	0.00351	765	0.00276	765	0.0217	765	0.0371
829	0.00342	829	0.00139	829	0.0179	829	0.0334
893	0.00276	893	0.00275	893	0.0158	893	0.0312
957	0.00352	957	0.00322	957	0.0126	957	0.0289
1020	0.00334	1020	0.00242	1020	0.0103	1020	0.0276
1150	0.00286	1150	0.00276	1150	0.0087	1150	0.0233
1280	0.00284	1280	0.0024	1280	0.00134	1280	0.0212
1400	0.00188	1400	0.00166	1400	0.00458	1400	0.0185
1530	0.00267	1530	0.0017	1530	0.0034	1530	0.0176
1660	0.0026	1660	0.0023	1660	0.00397	1660	0.0166
1790	0.00255	1790	0.00203	1790	0.00293	1790	0.0168
1920	0.00188	1920	0.00287	1920	0.0022	1920	0.0146
2040	0.00161	2040	0.00199	2040	0.00293	2040	0.0141
2300	0.00164	2300	0.00192	2300	0.00243	2300	0.0131
2560	0.00166	2560	0.00227	2560	0.00239	2560	0.0131
2810	0.00205	2810	0.0025	2810	0.00212	2810	0.0131
3070	0.00191	3070	0.00177	3070	0.0019	3070	0.0134
3320	0.00254	3320	0.00192	3320	0.00199	3320	0.0129
3580	0.00183	3580	0.00193	3580	0.00254	3580	0.0124
3840	0.00198	3840	0.00181	3840	0.00208	3840	0.0119
4090	0.00129	4090	0.0019	4090	0.0019	4090	0.0129
4600	0.00135	4600	0.00147	4600	0.00158	4600	0.0115
5120	0.00158	5120	0.000954	5120	0.00155	5120	0.0104
5630	0.00175	5630	0.00187	5630	0.00139	5630	0.0105
6140	0.00126	6140	0.00148	6140	0.000916	6140	0.0106
6650	0.00153	6650	0.00139	6650	0.00178	6650	0.00871
7160	0.00165	7160	0.00172	7160	0.00243	7160	0.0097
7680	0.00165	7680	0.00169	7680	0.0017	7680	0.01
8190	0.00103	8190	0.00187	8190	0.00138	8190	0.0104
9210	0.00112	9210	0.00141	9210	0.00116	9210	0.00913
10200	0.00114	10200	0.000979	10200	0.00159	10200	0.00934
11300	0.00135	11300	0.000707	11300	0.00133	11300	0.00989
12300	0.00103	12300	0.00113	12300	0.00155	12300	0.00872
13300	0.00105	13300	0.00121	13300	0.00142	13300	0.00924
14300	0.00121	14300	0.00145	14300	0.00167	14300	0.00935
15400	0.00106	15400	0.00119	15400	0.00141	15400	0.00897
16400	0.000585	16400	0.00155	16400	0.00131	16400	0.00893
18400	0.000918	18400	0.00122	18400	0.00125	18400	0.00854
20500	0.000541	20500	0.000799	20500	0.0014	20500	0.00875
22500	0.000965	22500	0.0011	22500	0.00166	22500	0.00766
24600	0.000842	24600	0.000857	24600	0.00128	24600	0.00804
26600	0.000528	26600	0.000636	26600	0.00139	26600	0.00817
28700	0.00107	28700	0.000793	28700	0.000897	28700	0.00766
30700	0.000572	30700	0.000849	30700	0.00108	30700	0.00683
32800	0.000557	32800	0.00087	32800	0.00135	32800	0.00713
36900	0.000822	36900	0.000756	36900	0.000662	36900	0.00722
41000	0.000669	41000	0.000967	41000	0.000973	41000	0.00754
45100	0.000592	45100	0.000514	45100	0.00098	45100	0.00683
49100	0.000502	49100	0.000938	49100	0.000967	49100	0.00701
53200	0.000537	53200	0.000328	53200	0.000974	53200	0.00725
57300	0.000362	57300	0.000795	57300	0.000928	57300	0.00692
61400	0.000908	61400	0.000786	61400	0.000892	61400	0.00737
65500	0.000704	65500	0.000559	65500	0.000779	65500	0.00718
73700	0.000656	73700	0.000772	73700	0.000825	73700	0.00673
81900	0.000978	81900	0.000473	81900	0.000627	81900	0.00718
90100	0.00105	90100	0.000579	90100	0.000651	90100	0.00655
98300	0.00114	98300	0.000729	98300	0.00065	98300	0.00661
106000	0.000923	106000	0.000639	106000	0.000704	106000	0.00684
115000	0.00091	115000	0.000588	115000	0.000843	115000	0.00671
123000	0.000882	123000	0.000585	123000	0.000393	123000	0.00637
131000	0.00084	131000	0.000385	131000	0.000328	131000	0.0055
147000	0.000774	147000	0.000571	147000	0.000608	147000	0.00568
164000	0.000682	164000	0.000499	164000	0.000733	164000	0.00517
180000	0.00089	180000	0.000509	180000	0.000735	180000	0.0051
197000	0.00075	197000	0.000713	197000	0.00067	197000	0.00469
213000	0.000744	213000	0.000536	213000	0.000425	213000	0.00465
229000	0.000767	229000	0.000556	229000	0.000786	229000	0.00499
246000	0.000774	246000	0.000599	246000	0.000477	246000	0.00435
262000	0.000723	262000	0.000407	262000	0.000458	262000	0.00476
295000	0.000642	295000	0.000537	295000	0.000593	295000	0.00507
328000	0.000783	328000	0.000554	328000	0.000516	328000	0.00434
360000	0.000622	360000	0.000459	360000	0.000442	360000	0.00462
393000	0.000579	393000	0.000539	393000	0.000346	393000	0.00466
426000	0.000669	426000	0.000502	426000	0.000445	426000	0.00405
459000	0.000512	459000	0.00063	459000	0.000442	459000	0.00409
492000	0.000639	492000	0.000565	492000	0.000486	492000	0.00368
524000	0.000771	524000	0.000429	524000	0.000447	524000	0.00344
590000	0.000583	590000	0.000611	590000	0.000395	590000	0.00298
655000	0.000526	655000	0.000457	655000	0.000553	655000	0.00326
721000	0.00061	721000	0.000488	721000	0.00039	721000	0.00278
786000	0.000518	786000	0.000415	786000	0.00042	786000	0.00258
852000	0.000529	852000	0.00048	852000	0.0005	852000	0.00161
918000	0.000471	918000	0.000435	918000	0.000368	918000	0.00131
983000	0.00053	983000	0.000323	983000	0.000474	983000	0.00109
1050000	0.000559	1050000	0.000922	1050000	0.000656	1050000	0.00115
1180000	0.000496	1180000	0.000629	1180000	0.00059	1180000	0.00189
1310000	0.000443	1310000	0.000971	1310000	0.000536	1310000	0.000991
1440000	0.000525	1440000	0.000677	1440000	0.000431	1440000	0.000645
1570000	0.000338	1570000	0.000976	1570000	0.000546	1570000	0.000803
1700000	0.000399	1700000	0.000904	1700000	0.000675	1700000	0.00108
1840000	0.000358	1840000	0.000956	1840000	0.000591	1840000	0.000957
1970000	0.000317	1970000	0.000932	1970000	0.000641	1970000	0.00124
2100000	0.000692	2100000	0.00147	2100000	0.00038	2100000	0.000613
2360000	0.0012	2360000	0.00127	2360000	0.000421	2360000	0.000726
2620000	0.000944	2620000	0.0012	2620000	0.000556	2620000	0.000617
2880000	0.000982	2880000	0.000984	2880000	0.00056	2880000	0.0011
3150000	0.000988	3150000	0.0013	3150000	0.000475	3150000	0.00174
3410000	0.000578	3410000	0.00148	3410000	0.000505	3410000	0.00222
3670000	0.00103	3670000	0.00155	3670000	0.000315	3670000	0.00228
3930000	0.000639	3930000	0.00169	3930000	0.000595	3930000	0.0021
4190000	0	4190000	0	4190000	0	4190000	0
4720000	0	4720000	0	4720000	0	4720000	0
5240000	0	5240000	0	5240000	0	5240000	0
5770000	0	5770000	0	5770000	0	5770000	0
6290000	0	6290000	0	6290000	0	6290000	0
6820000	0	6820000	0	6820000	0	6820000	0
7340000	0	7340000	0	7340000	0	7340000	0
7860000	0	7860000	0	7860000	0	7860000	0
8390000	0	8390000	0	8390000	0	8390000	0
9440000	0	9440000	0	9440000	0	9440000	0
10500000	0	10500000	0	10500000	0	10500000	0
11500000	0	11500000	0	11500000	0	11500000	0
12600000	0	12600000	0	12600000	0	12600000	0
13600000	0	13600000	0	13600000	0	13600000	0
14700000	0	14700000	0	14700000	0	14700000	0
15700000	0	15700000	0	15700000	0	15700000	0
16800000	0	16800000	0	16800000	0	16800000	0
18900000	0	18900000	0	18900000	0	18900000	0
21000000	0	21000000	0	21000000	0	21000000	0
23100000	0	23100000	0	23100000	0	23100000	0
25200000	0	25200000	0	25200000	0	25200000	0
27300000	0	27300000	0	27300000	0	27300000	0
29400000	0	29400000	0	29400000	0	29400000	0
31500000	0	31500000	0	31500000	0	31500000	0
33600000	0	33600000	0	33600000	0	33600000	0
37700000	0	37700000	0	37700000	0	37700000	0
41900000	0	41900000	0	41900000	0	41900000	0
46100000	0	46100000	0	46100000	0	46100000	0
50300000	0	50300000	0	50300000	0	50300000	0
54500000	0	54500000	0	54500000	0	54500000	0
58700000	0	58700000	0	58700000	0	58700000	0

## Sheet: DLS
Raw DLS data.
A		iAB1		iAB5		iAB10
X Intensity	Record	X Intensity	Record	X Intensity	Record	X Intensity	Record
0.4	0	0.4	0	0.4	0	0.4	0
0.463	0	0.463	0	0.463	0	0.463	0
0.536	0	0.536	0	0.536	0	0.536	0
0.621	0	0.621	0	0.621	0	0.621	0
0.719	0	0.719	0	0.719	0	0.719	0
0.833	0	0.833	0	0.833	0	0.833	0
0.965	0	0.965	0	0.965	0	0.965	0
1.12	0	1.12	0	1.12	0	1.12	0
1.29	0	1.29	0	1.29	0	1.29	0
1.5	0	1.5	0	1.5	0	1.5	0
1.74	0	1.74	0	1.74	0	1.74	0
2.01	0	2.01	0	2.01	0	2.01	0
2.33	0	2.33	0	2.33	0	2.33	0
2.7	0	2.7	0	2.7	0	2.7	0
3.12	0	3.12	0	3.12	0	3.12	0
3.62	0	3.62	0	3.62	0	3.62	0
4.19	0	4.19	0	4.19	0	4.19	0
4.85	0	4.85	0	4.85	0	4.85	0
5.61	0.011	5.61	0	5.61	0	5.61	0
6.5	1.8	6.5	0	6.5	0	6.5	0
7.53	6.49	7.53	0	7.53	0	7.53	0
8.72	13.7	8.72	0	8.72	0	8.72	0
10.1	20.8	10.1	0	10.1	0	10.1	0
11.7	23.4	11.7	0	11.7	0	11.7	0
13.5	18.7	13.5	0.02	13.5	0	13.5	0
15.7	10.9	15.7	1.48	15.7	0.11	15.7	0
18.2	3.75	18.2	5.34	18.2	1.12	18.2	0
21	0.38	21	10.8	21	2.38	21	0.02
24.4	0.02	24.4	14.6	24.4	3.69	24.4	0.31
28.2	0	28.2	15.9	28.2	4.72	28.2	0.8
32.7	0	32.7	15.1	32.7	5.51	32.7	1.47
37.8	0	37.8	12.9	37.8	6.61	37.8	1.97
43.8	0	43.8	9.58	43.8	8.12	43.8	2.39
50.7	0	50.7	6.31	50.7	10.15	50.7	2.9
58.8	0	58.8	3.84	58.8	11.71	58.8	3.76
68.1	0	68.1	2.39	68.1	12.1	68.1	4.89
78.8	0	78.8	1.331	78.8	11.07	78.8	6.37
91.3	0	91.3	0.569	91.3	8.85	91.3	8.18
106	0	106	0.003	106	6.56	106	9.58
122	0	122	0	122	4.17	122	10.39
142	0	142	0	142	2.26	142	10.62
164	0	164	0	164	0.855	164	9.85
190	0	190	0	190	0.033	190	8.53
220	0	220	0	220	0	220	6.83
255	0	255	0	255	0	255	4.93
295	0	295	0	295	0	295	3.27
342	0	342	0	342	0	342	1.93
396	0	396	0	396	0	396	0.851
459	0	459	0	459	0	459	0.091
531	0	531	0	531	0	531	0
615	0	615	0	615	0	615	0
712	0	712	0	712	0	712	0
825	0	825	0	825	0	825	0
955	0	955	0	955	0	955	0
