# Supplementary material for: Programming chain-growth copolymerization of DNA hairpin tiles for in-vitro hierarchical supramolecular organization
Source: Nat Commun. 2019 Mar 1;10:1006. doi: 10.1038/s41467-019-09004-4 (PMC6397255; doi:10.1038/s41467-019-09004-4)
Supplement: Supplementary file 3 — Source Data [file 41467_2019_9004_MOESM3_ESM.zip › Figure 5.xlsx]

## Sheet: Figure 5c
Fluorescence data of Cy3-labeled nanofilaments in flow cytometry from three independent experiments.
Well_001: control;
Well_002: dsDNA;
Well_003: Monomer DHT;
Well_004: iAB1;
Well_005: iAB5;
Well_006: iAB10.
#1									#2									#3
2h									2h									2h
Experiment Name	Plate ID	Well ID	Well Name	All Events #Events	P1 #Events	P1 %Parent	P1 Yellow-A Mean		Experiment Name	Plate ID	Well ID	Well Name	All Events #Events	P1 #Events	P1 %Parent	P1 Yellow-A Mean		Experiment Name	Plate ID	Well ID	Well Name	All Events #Events	P1 #Events	P1 %Parent	P1 Yellow-A Mean
1 Color_492	Plate_001	B2	Well_001	5000	4103	82.1	135		1 Color_522	Plate_001	B2	Well_001	5000	4195	83.9	102		1 Color_556	Plate_001	A7	Well_001	5000	4365	87.3	159
1 Color_492	Plate_001	B3	Well_002	5000	4112	82.2	323		1 Color_522	Plate_001	B3	Well_002	4892	4309.85	88.1	186		2 Color_556	Plate_001	A8	Well_002	5000	4244	84.9	371
1 Color_492	Plate_001	B4	Well_003	5000	4159	83.2	241		1 Color_522	Plate_001	B4	Well_003	5000	4295	85.9	181		3 Color_556	Plate_001	A9	Well_003	5000	3797	75.9	280
1 Color_492	Plate_001	B5	Well_004	4941	4103	83	295		1 Color_522	Plate_001	B5	Well_004	4909	3937.02	80.2	243		4 Color_556	Plate_001	A10	Well_004	5000	4093	81.9	359
1 Color_492	Plate_001	B6	Well_005	4764	3957	83.1	288		1 Color_522	Plate_001	B6	Well_005	5000	3895	77.9	235		5 Color_556	Plate_001	A11	Well_005	5000	3949	79	412
1 Color_492	Plate_001	B7	Well_006	4967	4111	82.8	249		1 Color_522	Plate_001	B7	Well_006	5000	4100	82	186		6 Color_556	Plate_001	A12	Well_006	5000	4274	85.5	292
6h									6h									6h
Experiment Name	Plate ID	Well ID	Well Name	All Events #Events	P1 #Events	P1 %Parent	P1 Yellow-A Mean		Experiment Name	Plate ID	Well ID	Well Name	All Events #Events	P1 #Events	P1 %Parent	P1 Yellow-A Mean		Experiment Name	Plate ID	Well ID	Well Name	All Events #Events	P1 #Events	P1 %Parent	P1 Yellow-A Mean
1 Color_492	Plate_001	D2	Well_001	5000	4227	84.5	145		1 Color_522	Plate_001	C2	Well_001	5000	4143	82.9	110		1 Color_556	Plate_001	C7	Well_001	5000	4227	84.5	209
1 Color_492	Plate_001	D3	Well_002	5000	4023	80.5	213		1 Color_522	Plate_001	C3	Well_002	5000	4140	82.8	172		2 Color_556	Plate_001	C8	Well_002	5000	4081	81.6	353
1 Color_492	Plate_001	D4	Well_003	5000	4050	81	487		1 Color_522	Plate_001	C4	Well_003	5000	4067	81.3	289		3 Color_556	Plate_001	C9	Well_003	5000	4174	83.5	570
1 Color_492	Plate_001	D5	Well_004	5000	4068	81.4	468		1 Color_522	Plate_001	C5	Well_004	5000	4092	81.8	295		4 Color_556	Plate_001	C10	Well_004	5000	4183	83.7	537
1 Color_492	Plate_001	D6	Well_005	4847	3877	80	1389		1 Color_522	Plate_001	C6	Well_005	5000	4023	80.5	882		5 Color_556	Plate_001	C11	Well_005	5000	3614	72.3	1608
1 Color_492	Plate_001	D7	Well_006	4572	3672	80.3	1319		1 Color_522	Plate_001	C7	Well_006	5000	3989	79.8	735		6 Color_556	Plate_001	C12	Well_006	5000	3523	70.5	1633
12h									12h									12h
Experiment Name	Plate ID	Well ID	Well Name	All Events #Events	P1 #Events	P1 %Parent	P1 Yellow-A Mean		Experiment Name	Plate ID	Well ID	Well Name	All Events #Events	P1 #Events	P1 %Parent	P1 Yellow-A Mean		Experiment Name	Plate ID	Well ID	Well Name	All Events #Events	P1 #Events	P1 %Parent	P1 Yellow-A Mean
1 Color_492	Plate_001	F2	Well_001	4934	4056	82.2	152		1 Color_522	Plate_001	D2	Well_001	5000	4442	88.8	81		1 Color_556	Plate_001	E7	Well_001	5000	4217	84.3	106
1 Color_492	Plate_001	F3	Well_002	5000	4032	80.6	281		1 Color_522	Plate_001	D3	Well_002	5000	4261	85.2	143		2 Color_556	Plate_001	E8	Well_002	5000	4431	88.6	155
1 Color_492	Plate_001	F4	Well_003	5000	4112	82.2	419		1 Color_522	Plate_001	D4	Well_003	5000	4235	84.7	284		3 Color_556	Plate_001	E9	Well_003	5000	4441	88.8	361
1 Color_492	Plate_001	F5	Well_004	5000	4019	80.4	413		1 Color_522	Plate_001	D5	Well_004	5000	4117	82.3	283		4 Color_556	Plate_001	E10	Well_004	5000	4396	87.9	338
1 Color_492	Plate_001	F6	Well_005	3920	3255	83	1497		1 Color_522	Plate_001	D6	Well_005	5000	4219	84.4	1032		5 Color_556	Plate_001	E11	Well_005	5000	4371	87.4	1268
1 Color_492	Plate_001	F7	Well_006	5000	3983	79.7	1518		1 Color_522	Plate_001	D7	Well_006	5000	4157	83.1	882		6 Color_556	Plate_001	E12	Well_006	5000	4332	86.6	945
24h									24h									24h
Experiment Name	Plate ID	Well ID	Well Name	All Events #Events	P1 #Events	P1 %Parent	P1 Yellow-A Mean		Experiment Name	Plate ID	Well ID	Well Name	All Events #Events	P1 #Events	P1 %Parent	P1 Yellow-A Mean		Experiment Name	Plate ID	Well ID	Well Name	All Events #Events	P1 #Events	P1 %Parent	P1 Yellow-A Mean
1 Color_492	Plate_001	H2	Well_001	5000	4254	85.1	179		1 Color_522	Plate_001	E2	Well_001	4959	4274	86.2	126		1 Color_556	Plate_001	G7	Well_001	5000	4365	87.3	95
1 Color_492	Plate_001	H3	Well_002	4569	3696	80.9	298		1 Color_522	Plate_001	E3	Well_002	5000	4187	83.7	201		2 Color_556	Plate_001	G8	Well_002	5000	4244	84.9	116
1 Color_492	Plate_001	H4	Well_003	5000	4154	83.1	946		1 Color_522	Plate_001	E4	Well_003	5000	4103	82.1	738		3 Color_556	Plate_001	G9	Well_003	5000	3797	75.9	401
1 Color_492	Plate_001	H5	Well_004	4917	4000	81.4	1182		1 Color_522	Plate_001	E5	Well_004	5000	4153	83.1	865		4 Color_556	Plate_001	G10	Well_004	5000	4093	81.9	497
1 Color_492	Plate_001	H6	Well_005	4812	4095	85.1	3588		1 Color_522	Plate_001	E6	Well_005	5000	4280	85.6	2784		5 Color_556	Plate_001	G11	Well_005	5000	3949	79	2079
1 Color_492	Plate_001	H7	Well_006	5000	4192	83.8	3753		1 Color_522	Plate_001	E7	Well_006	5000	4366	87.3	2666		6 Color_556	Plate_001	G12	Well_006	5000	4274	85.5	1982

## Sheet: Figure 5d
Fluorescence data of nanofilaments (monomer A, iAB1,iAB5 and iAB10) endocytosis with three inhibitors (cytochalasin D, dansylcadaverine and genistein) in flow cytometry from three independent experiments.
Cyto D: cytochalasin D;
Dan: dansylcadaverine;
Gen: genistein.
#1										#2										#3
Experiment Name	Plate ID	Well ID	Sample Name	Well Name	All Events #Events	P1 #Events	P1 %Parent	P1 Yellow-A Mean		Experiment Name	Plate ID	Well ID	Sample Name	Well Name	All Events #Events	P1 #Events	P1 %Parent	P1 Yellow-A Mean		Experiment Name	Plate ID	Well ID	Sample Name	Well Name	All Events #Events	P1 #Events	P1 %Parent	P1 Yellow-A Mean
Inhibition-A549_008	Plate_001	A1	A	Well_001	5000	4110	82.2	822		Inhibition-A549_018	Plate_001	A1	A	Well_001	5000	4145	82.9	699		Inhibition-A549_022	Plate_001	A1	A	Well_001	5000	4125	82.5	839
Inhibition-A549_008	Plate_001	A2	A_Cyto D	Well_002	5000	4104	82.1	413		Inhibition-A549_018	Plate_001	A2	A_Cyto D	Well_002	5000	4202	84	419		Inhibition-A549_022	Plate_001	A2	A_Cyto D	Well_002	5000	4298	86	385
Inhibition-A549_008	Plate_001	A3	AB1	Well_003	5000	3659	73.2	960		Inhibition-A549_018	Plate_001	A3	AB1	Well_003	5000	3626	72.5	860		Inhibition-A549_022	Plate_001	A3	AB1	Well_003	5000	4358	87.2	1032
Inhibition-A549_008	Plate_001	A4	AB1_Cyto D	Well_004	5000	3682	73.6	369		Inhibition-A549_018	Plate_001	A4	AB1_Cyto D	Well_004	5000	3570	71.4	430		Inhibition-A549_022	Plate_001	A4	AB1_Cyto D	Well_004	5000	4282	85.6	567
Inhibition-A549_008	Plate_001	A5	AB5	Well_005	5000	4176	83.5	940		Inhibition-A549_018	Plate_001	A5	AB5	Well_005	5000	4217	84.3	1922		Inhibition-A549_022	Plate_001	A5	AB5	Well_005	5000	4193	83.9	2306
Inhibition-A549_008	Plate_001	A6	AB5_Cyto D	Well_006	5000	4307	86.1	189		Inhibition-A549_018	Plate_001	A6	AB5_Cyto D	Well_006	5000	4335	86.7	354		Inhibition-A549_022	Plate_001	A6	AB5_Cyto D	Well_006	5000	4260	85.6	556
Inhibition-A549_008	Plate_001	A7	AB10	Well_007	5000	4365	87.3	1030		Inhibition-A549_018	Plate_001	A7	AB10	Well_007	5000	4315	86.3	1730		Inhibition-A549_022	Plate_001	A7	AB10	Well_007	5000	4098	82	2076
Inhibition-A549_008	Plate_001	A8	AB10_Cyto D	Well_008	5000	4480	89.6	247		Inhibition-A549_018	Plate_001	A8	AB10_Cyto D	Well_008	5000	4145	82.9	260		Inhibition-A549_022	Plate_001	A8	AB10_Cyto D	Well_008	5000	4005	85.6	571
Inhibition-A549_008	Plate_001	C1	A	Well_009	5000	4330	86.6	1489		Inhibition-A549_018	Plate_001	C1	A	Well_009	5000	4495	89.9	1003		Inhibition-A549_022	Plate_001	C1	A	Well_009	5000	4287	85.7	1204
Inhibition-A549_008	Plate_001	C2	A_Dan	Well_010	5000	4445	88.9	1559		Inhibition-A549_018	Plate_001	C2	A_Dan	Well_010	5000	4265	85.3	960		Inhibition-A549_022	Plate_001	C2	A_Dan	Well_010	5000	4345	85.6	1206
Inhibition-A549_008	Plate_001	C3	AB1	Well_011	5000	4440	88.8	1673		Inhibition-A549_018	Plate_001	C3	AB1	Well_011	5000	4275	85.5	1481		Inhibition-A549_022	Plate_001	C3	AB1	Well_011	5000	4508	90.2	1777
Inhibition-A549_008	Plate_001	C4	AB1_Dan	Well_012	5000	4430	88.6	1851		Inhibition-A549_018	Plate_001	C4	AB1_Dan	Well_012	5000	4475	89.5	1404		Inhibition-A549_022	Plate_001	C4	AB1_Dan	Well_012	5000	4275	85.6	1729
Inhibition-A549_008	Plate_001	C5	AB5	Well_013	5000	4370	87.4	7109		Inhibition-A549_018	Plate_001	C5	AB5	Well_013	5000	4285	85.7	2309		Inhibition-A549_022	Plate_001	C5	AB5	Well_013	5000	4339	86.8	2771
Inhibition-A549_008	Plate_001	C6	AB5_Dan	Well_014	5000	4400	88	5117		Inhibition-A549_018	Plate_001	C6	AB5_Dan	Well_014	5000	4330	86.6	1817		Inhibition-A549_022	Plate_001	C6	AB5_Dan	Well_014	5000	4445	85.6	1913
Inhibition-A549_008	Plate_001	C7	AB10	Well_015	5000	4495	89.9	5215		Inhibition-A549_018	Plate_001	C7	AB10	Well_015	5000	4345	86.9	3015		Inhibition-A549_022	Plate_001	C7	AB10	Well_015	5000	4211	84.2	3618
Inhibition-A549_008	Plate_001	C8	AB10_Dan	Well_016	5000	4265	85.3	4256		Inhibition-A549_018	Plate_001	C8	AB10_Dan	Well_016	5000	4440	88.8	2556		Inhibition-A549_022	Plate_001	C8	AB10_Dan	Well_016	5000	4430	85.6	3235
Inhibition-A549_008	Plate_001	E1	A	Well_017	5000	4275	85.5	1322		Inhibition-A549_018	Plate_001	E1	A	Well_017	5000	4275	85.5	1216		Inhibition-A549_022	Plate_001	E1	A	Well_017	5000	4009	80.2	1459
Inhibition-A549_008	Plate_001	E2	A_Gen	Well_018	5000	4475	89.5	1173		Inhibition-A549_018	Plate_001	E2	A_Gen	Well_018	5000	4370	87.4	901		Inhibition-A549_022	Plate_001	E2	A_Gen	Well_018	5000	4400	85.6	822
Inhibition-A549_008	Plate_001	E3	AB1	Well_019	5000	4285	85.7	1353		Inhibition-A549_018	Plate_001	E3	AB1	Well_019	5000	4280	85.6	1299		Inhibition-A549_022	Plate_001	E3	AB1	Well_019	5000	4198	84	1559
Inhibition-A549_008	Plate_001	E4	AB1_Gen	Well_020	5000	4245	84.9	1095		Inhibition-A549_018	Plate_001	E4	AB1_Gen	Well_020	5000	4430	88.6	862		Inhibition-A549_022	Plate_001	E4	AB1_Gen	Well_020	5000	4045	85.6	1034
Inhibition-A549_008	Plate_001	E5	AB5	Well_021	5000	4245	84.9	6317		Inhibition-A549_018	Plate_001	E5	AB5	Well_021	5000	4310	86.2	2317		Inhibition-A549_022	Plate_001	E5	AB5	Well_021	5000	4102	82	2780
Inhibition-A549_008	Plate_001	E6	AB5_Gen	Well_022	5000	4135	82.7	5613		Inhibition-A549_018	Plate_001	E6	AB5_Gen	Well_022	5000	4355	87.1	2103		Inhibition-A549_022	Plate_001	E6	AB5_Gen	Well_022	5000	4290	85.6	2542
Inhibition-A549_008	Plate_001	E7	AB10	Well_023	5000	4245	84.9	4847		Inhibition-A549_018	Plate_001	E7	AB10	Well_023	5000	4170	83.4	3847		Inhibition-A549_022	Plate_001	E7	AB10	Well_023	5000	4366	87.3	4616
Inhibition-A549_008	Plate_001	E8	AB10_Gen	Well_024	5000	4280	85.6	4505		Inhibition-A549_018	Plate_001	E8	AB10_Gen	Well_024	5000	4490	89.8	3667		Inhibition-A549_022	Plate_001	E8	AB10_Gen	Well_024	5000	4375	85.6	4543
