# Supplementary material for: Programming chain-growth copolymerization of DNA hairpin tiles for in-vitro hierarchical supramolecular organization
Source: Nat Commun. 2019 Mar 1;10:1006. doi: 10.1038/s41467-019-09004-4 (PMC6397255; doi:10.1038/s41467-019-09004-4)
Supplement: Supplementary file 3 — Source Data [file 41467_2019_9004_MOESM3_ESM.zip › Figure 2.xlsx]

## Sheet: Figure 2d
Raw AFM images of DHT nanofilaments		Counts of STVs labeled in the nanofilaments	iAB1		iAB2		iAB5		iAB10
iAB1			Sample #	Number of STVs	Sample #	Number of STVs	Sample #	Number of STVs	Sample #	Number of STVs
raw AFM images of DHT nanofilaments copolymerized at the ratios of [M]0/[I]0 = 1			1	1	1	1	1	1	1	1
			2	1	2	1	2	2	2	1
			3	1	3	1	3	2	3	2
			4	1	4	1	4	2	4	3
			5	1	5	1	5	2	5	4
			6	1	6	1	6	2	6	4
			7	1	7	1	7	3	7	5
			8	1	8	1	8	3	8	5
			9	1	9	1	9	3	9	5
			10	1	10	1	10	3	10	5
			11	1	11	1	11	3	11	6
			12	1	12	1	12	3	12	6
			13	1	13	1	13	3	13	6
			14	1	14	1	14	3	14	6
			15	1	15	1	15	3	15	6
			16	1	16	1	16	3	16	6
			17	1	17	1	17	3	17	6
			18	1	18	1	18	3	18	6
			19	1	19	1	19	3	19	7
			20	1	20	1	20	3	20	7
			21	1	21	1	21	3	21	7
			22	1	22	1	22	4	22	7
			23	1	23	1	23	4	23	7
			24	1	24	1	24	4	24	7
			25	1	25	1	25	4	25	7
iAB2			26	1	26	1	26	4	26	7
raw AFM images of DHT nanofilaments copolymerized at the ratios of [M]0/[I]0 = 2			27	1	27	1	27	4	27	7
			28	1	28	1	28	4	28	7
			29	1	29	1	29	4	29	7
			30	1	30	1	30	4	30	8
			31	1	31	1	31	4	31	8
			32	1	32	2	32	4	32	8
			33	1	33	2	33	4	33	8
			34	1	34	2	34	4	34	8
			35	1	35	2	35	4	35	8
			36	1	36	2	36	4	36	8
			37	1	37	2	37	4	37	8
			38	1	38	2	38	4	38	8
			39	1	39	2	39	4	39	8
			40	1	40	2	40	4	40	8
			41	1	41	2	41	5	41	9
			42	1	42	2	42	5	42	9
			43	1	43	2	43	5	43	9
			44	1	44	2	44	5	44	9
			45	1	45	2	45	5	45	9
			46	1	46	2	46	5	46	9
			47	1	47	2	47	5	47	9
			48	1	48	2	48	5	48	9
			49	1	49	2	49	5	49	9
			50	1	50	2	50	5	50	9
			51	1	51	2	51	5	51	9
iAB5			52	1	52	2	52	5	52	9
raw AFM images of DHT nanofilaments copolymerized at the ratios of [M]0/[I]0 = 5			53	1	53	2	53	5	53	9
			54	1	54	2	54	5	54	9
			55	1	55	2	55	5	55	9
			56	1	56	2	56	5	56	9
			57	1	57	2	57	5	57	9
			58	1	58	2	58	5	58	10
			59	1	59	2	59	5	59	10
			60	1	60	2	60	5	60	10
			61	1	61	2	61	5	61	10
			62	1	62	2	62	5	62	10
			63	2	63	2	63	5	63	10
			64	2	64	2	64	5	64	10
			65	2	65	2	65	5	65	10
			66	2	66	2	66	5	66	10
			67	2	67	2	67	5	67	10
			68	2	68	3	68	5	68	10
			69	2	69	3	69	5	69	10
			70	2	70	3	70	5	70	10
			71	2	71	3	71	6	71	10
			72	2	72	3	72	6	72	10
			73	2	73	3	73	6	73	10
			74	2	74	3	74	6	74	10
			75	2	75	3	75	6	75	10
			76	2	76	3	76	6	76	10
			77	2	77	3	77	6	77	10
			78	2	78	3	78	6	78	10
			79	2	79	3	79	6	79	11
			80	2	80	3	80	6	80	11
			81	2	81	3	81	6	81	11
			82	2	82	3	82	6	82	11
			83	2	83	3	83	6	83	11
			84	2	84	3	84	6	84	11
			85	2	85	3	85	6	85	11
			86	2	86	3	86	6	86	11
			87	2	87	3	87	6	87	11
			88	2	88	4	88	7	88	11
			89	3	89	4	89	7	89	11
			90	3	90	4	90	7	90	11
			91	3	91	4	91	7	91	12
			92	3	92	4	92	7	92	12
			93	3	93	4	93	7	93	12
			94	3	94	4	94	7	94	12
			95	3	95	4	95	7	95	12
			96	3	96	5	96	7	96	12
			97	3	97	5	97	7	97	12
			98	4	98	5	98	8	98	13
			99	4	99	5	99	8	99	13
			100	4	100	5	100	8	100	15
iAB10
raw AFM images of DHT nanofilaments copolymerized at the ratios of [M]0/[I]0 = 10

## Sheet: Figure 2e
Raw AFM images of copolymerization with the stepwise addition of new monomers		Raw SAXS data of copolymerization with the stepwise addition of new monomers	1+1				1+2				1+5				1+10
1+1			<X> <Y> <dY> <dX>				<X> <Y> <dY> <dX>				<X> <Y> <dY> <dX>				<X> <Y> <dY> <dX>
+1*(A+B) into the polymerization system			0.0115607 20.5076 3.97048 0				0.00996613 -8.33708 8.09958 0				0.0143512 26.7316 1.25349 0				0.00996613 33.7821 8.44065 0
			0.0119593 22.2724 3.39312 0				0.0103648 -0.081641 6.39499 0				0.0147498 26.9015 1.15203 0				0.0103648 34.0383 6.63567 0
			0.012358 25.059 2.66999 0				0.0107634 4.15207 5.56626 0				0.0151485 26.9049 0.953346 0				0.0107634 35.0711 5.8022 0
			0.0127566 25.521 2.4647 0				0.0111621 9.29921 4.57676 0				0.0155471 25.7236 0.89223 0				0.0111621 35.1988 4.75197 0
			0.0131553 25.8864 2.02465 0				0.0115607 15.4519 3.93704 0				0.0159458 25.715 0.822518 0				0.0115607 36.7712 4.06177 0
			0.0135539 27.3737 1.71773 0				0.0119593 16.7923 3.364 0				0.0163444 24.8642 0.693995 0				0.0119593 35.3411 3.48011 0
			0.0139526 26.8742 1.59746 0				0.012358 21.2284 2.65638 0				0.0167431 25.0664 0.65701 0				0.012358 36.159 2.73527 0
			0.0143512 27.609 1.26107 0				0.0127566 22.0399 2.45383 0				0.0171417 24.2821 0.571794 0				0.0127566 35.6339 2.51171 0
			0.0147498 27.0383 1.15257 0				0.0131553 23.5989 2.02157 0				0.0175403 23.8921 0.529573 0				0.0131553 34.5697 2.05497 0
			0.0151485 27.4744 0.954493 0				0.0135539 24.6219 1.71094 0				0.017939 23.8448 0.501653 0				0.0135539 34.446 1.73995 0
			0.0155471 26.7799 0.890132 0				0.0139526 24.004 1.5981 0				0.0183376 23.0958 0.441593 0				0.0139526 32.7698 1.62436 0
			0.0159458 26.1405 0.826528 0				0.0143512 25.2816 1.25036 0				0.0187363 22.0886 0.400776 0				0.0143512 32.8813 1.26982 0
			0.0163444 25.5528 0.696905 0				0.0147498 24.7165 1.15684 0				0.0191349 21.6554 0.358011 0				0.0147498 31.6195 1.16447 0
			0.0167431 25.6115 0.657552 0				0.0151485 24.9604 0.952361 0				0.0195336 21.2568 0.342812 0				0.0151485 31.4464 0.96737 0
			0.0171417 24.6585 0.56834 0				0.0155471 24.1542 0.891889 0				0.0199322 20.7159 0.309083 0				0.0155471 30.0413 0.898306 0
			0.0175403 24.2654 0.527545 0				0.0159458 23.9449 0.8254 0				0.0203308 20.5103 0.290164 0				0.0159458 29.7248 0.825657 0
			0.017939 24.1761 0.497988 0				0.0163444 23.3969 0.690904 0				0.0207295 20.048 0.279015 0				0.0163444 28.5865 0.699301 0
			0.0183376 23.3812 0.444812 0				0.0167431 23.4812 0.651785 0				0.0211281 19.7514 0.249109 0				0.0167431 28.0072 0.65714 0
			0.0187363 22.3165 0.401951 0				0.0171417 23.2506 0.568321 0				0.0215268 19.3977 0.243402 0				0.0171417 27.3115 0.575486 0
			0.0191349 22.1801 0.356101 0				0.0175403 22.6748 0.532021 0				0.0219254 19.2857 0.212831 0				0.0175403 26.4469 0.533809 0
			0.0195336 22.0415 0.342715 0				0.017939 22.4171 0.494486 0				0.022324 18.7488 0.212191 0				0.017939 26.1639 0.501375 0
			0.0199322 21.2828 0.310764 0				0.0183376 21.7655 0.434851 0				0.0227227 18.4168 0.200001 0				0.0183376 25.0524 0.446823 0
			0.0203308 21.2842 0.293969 0				0.0187363 20.8135 0.398564 0				0.0231213 18.1531 0.190041 0				0.0187363 24.1678 0.402671 0
			0.0207295 20.82 0.281052 0				0.0191349 21.0694 0.354753 0				0.02352 17.811 0.178699 0				0.0191349 23.7299 0.360833 0
			0.0211281 20.2031 0.251633 0				0.0195336 20.2726 0.341802 0				0.0239186 17.6921 0.167511 0				0.0195336 23.5058 0.350658 0
1+2			0.0215268 20.0964 0.242555 0				0.0199322 19.8902 0.307838 0				0.0243172 17.2749 0.161871 0				0.0199322 22.7726 0.315518 0
+2*(A+B) into the polymerization system			0.0219254 19.7462 0.212662 0				0.0203308 19.4346 0.289115 0				0.0247159 17.0737 0.155807 0				0.0203308 22.3776 0.296405 0
			0.022324 19.442 0.214341 0				0.0207295 19.2647 0.275667 0				0.0251145 16.7584 0.146047 0				0.0207295 21.836 0.285311 0
			0.0227227 19.0891 0.201971 0				0.0211281 18.7715 0.247001 0				0.0255131 16.8946 0.145382 0				0.0211281 21.4432 0.255969 0
			0.0231213 18.8131 0.192129 0				0.0215268 18.5892 0.242852 0				0.0259118 16.4677 0.133698 0				0.0215268 20.9371 0.249305 0
			0.02352 18.4918 0.181033 0				0.0219254 18.6227 0.212408 0				0.0263104 16.0748 0.135803 0				0.0219254 20.7418 0.218335 0
			0.0239186 18.1383 0.169768 0				0.022324 18.2193 0.214675 0				0.0267091 15.7824 0.12806 0				0.022324 20.3766 0.22013 0
			0.0243172 17.9649 0.163014 0				0.0227227 17.597 0.200823 0				0.0271077 15.7147 0.1198 0				0.0227227 19.7332 0.206492 0
			0.0247159 17.4898 0.157339 0				0.0231213 17.0333 0.188816 0				0.0275063 15.3362 0.124306 0				0.0231213 19.125 0.193718 0
			0.0251145 17.2786 0.149193 0				0.02352 17.2559 0.181226 0				0.027905 15.1556 0.11319 0				0.02352 19.1991 0.183095 0
			0.0255131 17.1786 0.144997 0				0.0239186 16.9676 0.169575 0				0.0283036 15.122 0.115918 0				0.0239186 18.6851 0.173529 0
			0.0259118 16.799 0.135037 0				0.0243172 16.7142 0.161602 0				0.0287022 14.9108 0.105191 0				0.0243172 18.4662 0.166236 0
			0.0263104 16.3615 0.137132 0				0.0247159 16.2947 0.155136 0				0.0291009 14.4725 0.104796 0				0.0247159 17.8475 0.158362 0
			0.0267091 16.204 0.12849 0				0.0251145 16.1078 0.147772 0				0.0294995 14.213 0.103797 0				0.0251145 17.41 0.149251 0
			0.0271077 16.0386 0.120669 0				0.0255131 16.1368 0.144413 0				0.0298981 13.983 0.0990523 0				0.0255131 17.3562 0.149006 0
			0.0275063 15.8383 0.123577 0				0.0259118 15.668 0.133675 0				0.0302968 13.8548 0.0985415 0				0.0259118 17.0633 0.135515 0
			0.027905 15.5927 0.114128 0				0.0263104 15.4393 0.135343 0				0.0306954 13.5224 0.0940212 0				0.0263104 16.7808 0.136819 0
			0.0283036 15.4009 0.115694 0				0.0267091 15.3169 0.126845 0				0.031094 13.5887 0.0959958 0				0.0267091 16.375 0.128538 0
			0.0287022 15.1098 0.104961 0				0.0271077 15.0833 0.119451 0				0.0314927 13.1993 0.0920111 0				0.0271077 16.0888 0.121613 0
			0.0291009 14.713 0.105831 0				0.0275063 14.9635 0.124287 0				0.0318913 13.2427 0.0880312 0				0.0275063 15.9046 0.124578 0
			0.0294995 14.5253 0.103387 0				0.027905 14.5519 0.113156 0				0.0322899 12.9946 0.0897267 0				0.027905 15.6107 0.115854 0
			0.0298981 14.3871 0.100313 0				0.0283036 14.3082 0.114094 0				0.0326886 12.8823 0.0840659 0				0.0283036 15.3984 0.116491 0
			0.0302968 14.1093 0.099579 0				0.0287022 14.2097 0.104933 0				0.0330872 12.6541 0.0915083 0				0.0287022 15.1446 0.107197 0
			0.0306954 13.8954 0.0946615 0				0.0291009 13.828 0.104827 0				0.0334858 12.2328 0.0833162 0				0.0291009 14.5961 0.105095 0
			0.031094 13.8011 0.0964257 0				0.0294995 13.6009 0.102279 0				0.0338845 12.2419 0.0813466 0				0.0294995 14.5121 0.104005 0
			0.0314927 13.5451 0.0922466 0				0.0298981 13.467 0.0985758 0				0.0342831 12.0695 0.0805393 0				0.0298981 14.4265 0.100501 0
1+5			0.0318913 13.4534 0.0884227 0				0.0302968 13.2473 0.0981218 0				0.0346817 11.8582 0.0794993 0				0.0302968 14.0196 0.0997263 0
+5*(A+B) into the polymerization system			0.0322899 13.1568 0.089896 0				0.0306954 13.0054 0.0943267 0				0.0350804 11.5763 0.0801946 0				0.0306954 13.801 0.0949337 0
			0.0326886 13.0666 0.0843854 0				0.031094 12.9805 0.0957968 0				0.035479 11.5828 0.0744842 0				0.031094 13.6924 0.0969065 0
			0.0330872 12.8399 0.0909769 0				0.0314927 12.6335 0.0917746 0				0.0358776 11.3692 0.07656 0				0.0314927 13.2468 0.0924693 0
			0.0334858 12.4669 0.0833151 0				0.0318913 12.5419 0.0878908 0				0.0362763 11.1299 0.0717983 0				0.0318913 13.1465 0.0893157 0
			0.0338845 12.4519 0.0818468 0				0.0322899 12.2189 0.0883796 0				0.0366749 10.8483 0.0696987 0				0.0322899 12.885 0.0897133 0
			0.0342831 12.0254 0.0806131 0				0.0326886 12.4096 0.0836385 0				0.0370735 10.916 0.07032 0				0.0326886 12.8633 0.0848023 0
			0.0346817 11.9087 0.080065 0				0.0330872 12.1208 0.0900515 0				0.0374721 10.7195 0.068488 0				0.0330872 12.7226 0.0919136 0
			0.0350804 11.6847 0.0807754 0				0.0334858 11.6927 0.0830079 0				0.0378708 10.582 0.0696154 0				0.0334858 12.2333 0.0832712 0
			0.035479 11.7902 0.0741167 0				0.0338845 11.6763 0.080979 0				0.0382694 10.4086 0.0685242 0				0.0338845 12.2459 0.0813215 0
			0.0358776 11.3787 0.0764934 0				0.0342831 11.4059 0.0800727 0				0.038668 10.3075 0.0660982 0				0.0342831 12.0759 0.0807975 0
			0.0362763 11.2585 0.0722172 0				0.0346817 11.2301 0.0789558 0				0.0390667 10.1593 0.0668623 0				0.0346817 11.7511 0.0798646 0
			0.0366749 10.9557 0.0693897 0				0.0350804 11.1361 0.0794127 0				0.0394653 9.99454 0.064645 0				0.0350804 11.4882 0.0808899 0
			0.0370735 10.8701 0.0696338 0				0.035479 11.0397 0.0740813 0				0.0398639 9.81624 0.0664498 0				0.035479 11.6222 0.0744232 0
			0.0374721 10.7503 0.0686009 0				0.0358776 10.713 0.0759312 0				0.0402625 9.71807 0.0629581 0				0.0358776 11.064 0.0757664 0
			0.0378708 10.7361 0.0703937 0				0.0362763 10.6177 0.0711363 0				0.0406612 9.65769 0.0636639 0				0.0362763 11.0716 0.0717195 0
			0.0382694 10.4379 0.0684984 0				0.0366749 10.4818 0.0690493 0				0.0410598 9.50963 0.0640124 0				0.0366749 10.7595 0.0695044 0
			0.038668 10.3372 0.0665762 0				0.0370735 10.402 0.0697949 0				0.0414584 9.40694 0.0610868 0				0.0370735 10.8161 0.0695905 0
			0.0390667 10.2333 0.0665198 0				0.0374721 10.1903 0.0676133 0				0.041857 9.25484 0.0624925 0				0.0374721 10.5459 0.0680859 0
			0.0394653 10.0933 0.0649309 0				0.0378708 10.1451 0.070026 0				0.0422557 9.10628 0.0599621 0				0.0378708 10.5074 0.0695597 0
			0.0398639 9.8511 0.0666062 0				0.0382694 10.0029 0.0679956 0				0.0426543 8.93909 0.0599255 0				0.0382694 10.2978 0.0679499 0
			0.0402625 9.80025 0.0629811 0				0.038668 9.80524 0.0660754 0				0.0430529 8.79376 0.0599574 0				0.038668 10.1582 0.0661803 0
			0.0406612 9.65389 0.0634534 0				0.0390667 9.70018 0.066402 0				0.0434515 8.78813 0.058494 0				0.0390667 10.0591 0.0675044 0
			0.0410598 9.68342 0.0643598 0				0.0394653 9.59567 0.0647956 0				0.0438502 8.73828 0.0587901 0				0.0394653 9.92782 0.0646652 0
			0.0414584 9.44727 0.0612841 0				0.0398639 9.34009 0.0660391 0				0.0442488 8.57052 0.0571721 0				0.0398639 9.65257 0.0662825 0
			0.041857 9.33264 0.0624126 0				0.0402625 9.34983 0.0627032 0				0.0446474 8.42322 0.0572807 0				0.0402625 9.71622 0.0630713 0
1+10			0.0422557 9.22313 0.0593003 0				0.0406612 9.08135 0.0629126 0				0.045046 8.47014 0.0567597 0				0.0406612 9.41641 0.0631576 0
+10*(A+B) into the polymerization system			0.0426543 9.06264 0.0603613 0				0.0410598 9.14332 0.0639297 0				0.0454446 8.24557 0.0557485 0				0.0410598 9.40339 0.0641287 0
			0.0430529 8.95308 0.0600787 0				0.0414584 8.97355 0.0609953 0				0.0458433 8.02641 0.0556354 0				0.0414584 9.19942 0.0606837 0
			0.0434515 8.91543 0.0586947 0				0.041857 8.86995 0.0622996 0				0.0462419 8.01708 0.0557403 0				0.041857 9.04715 0.0620132 0
			0.0438502 8.8703 0.058972 0				0.0422557 8.72448 0.0588362 0				0.0466405 7.94325 0.0545771 0				0.0422557 8.92456 0.0592012 0
			0.0442488 8.67113 0.0570505 0				0.0426543 8.66826 0.0596579 0				0.0470391 7.80524 0.054035 0				0.0426543 8.75967 0.0601905 0
			0.0446474 8.50355 0.0573539 0				0.0430529 8.45541 0.0596134 0				0.0474377 7.6987 0.0535089 0				0.0430529 8.66764 0.0598167 0
			0.045046 8.38272 0.0567004 0				0.0434515 8.2979 0.0588356 0				0.0478364 7.62446 0.0530558 0				0.0434515 8.58635 0.0583913 0
			0.0454446 8.32408 0.0552125 0				0.0438502 8.30016 0.0584242 0				0.048235 7.54302 0.053907 0				0.0438502 8.56108 0.058603 0
			0.0458433 8.17846 0.0560711 0				0.0442488 8.15245 0.0568981 0				0.0486336 7.45752 0.0529728 0				0.0442488 8.39456 0.0568794 0
			0.0462419 8.13867 0.0560174 0				0.0446474 8.06272 0.056761 0				0.0490322 7.29624 0.050575 0				0.0446474 8.2545 0.0573424 0
			0.0466405 7.97804 0.0546844 0				0.045046 8.04097 0.0564477 0				0.0494308 7.28541 0.0528238 0				0.045046 8.17191 0.056606 0
			0.0470391 7.93297 0.0548421 0				0.0454446 7.8774 0.0549672 0				0.0498295 7.133 0.0506953 0				0.0454446 8.06152 0.0552177 0
			0.0474377 7.72041 0.053929 0				0.0458433 7.72116 0.0553158 0				0.0502281 7.14661 0.0528166 0				0.0458433 7.94559 0.0554245 0
			0.0478364 7.6889 0.0531415 0				0.0462419 7.64694 0.0558064 0				0.0506267 6.98426 0.0499609 0				0.0462419 7.86876 0.0559853 0
			0.048235 7.58306 0.0539614 0				0.0466405 7.51357 0.0545743 0				0.0510253 6.82546 0.0495007 0				0.0466405 7.72744 0.0545464 0
			0.0486336 7.51766 0.0523221 0				0.0470391 7.42191 0.0541406 0				0.0514239 6.85319 0.0506708 0				0.0470391 7.58916 0.0537074 0
			0.0490322 7.34287 0.0503501 0				0.0474377 7.3102 0.0533911 0				0.0518225 6.83215 0.0486909 0				0.0474377 7.50832 0.0535558 0
			0.0494308 7.26161 0.0533482 0				0.0478364 7.3045 0.0530486 0				0.0522211 6.60503 0.049667 0				0.0478364 7.52968 0.0532765 0
			0.0498295 7.2415 0.0507213 0				0.048235 7.22467 0.0536276 0				0.0526198 6.63992 0.0479739 0				0.048235 7.35416 0.0535848 0
			0.0502281 7.1316 0.0527374 0				0.0486336 7.10511 0.052516 0				0.0530184 6.46095 0.0485892 0				0.0486336 7.19326 0.0525353 0
			0.0506267 7.0006 0.050226 0				0.0490322 6.96592 0.0499103 0				0.053417 6.44281 0.0491753 0				0.0490322 7.20211 0.0503806 0
			0.0510253 6.98086 0.0495953 0				0.0494308 6.89536 0.0525009 0				0.0538156 6.41411 0.0468671 0				0.0494308 7.06517 0.0530097 0
			0.0514239 6.96019 0.0508411 0				0.0498295 6.84615 0.0504012 0				0.0542142 6.28172 0.047949 0				0.0498295 6.99325 0.0506114 0
			0.0518225 6.8718 0.0490237 0				0.0502281 6.72424 0.0521103 0				0.0546128 6.21644 0.0466699 0				0.0502281 6.92893 0.0525008 0
			0.0522211 6.74658 0.0499595 0				0.0506267 6.64084 0.0498772 0				0.0550114 6.10513 0.0472206 0				0.0506267 6.77643 0.0502177 0
			0.0526198 6.59937 0.0480067 0				0.0510253 6.55125 0.0494828 0				0.05541 6.06595 0.0470325 0				0.0510253 6.64 0.0496336 0
			0.0530184 6.47196 0.0483565 0				0.0514239 6.52691 0.0504884 0				0.0558086 6.00418 0.0453437 0				0.0514239 6.67212 0.0505874 0
			0.053417 6.48223 0.0494429 0				0.0518225 6.413 0.0484334 0				0.0562072 5.81752 0.0464242 0				0.0518225 6.57536 0.0485011 0
			0.0538156 6.38503 0.0464618 0				0.0522211 6.24577 0.0495656 0				0.0566059 5.87443 0.0459352 0				0.0522211 6.41872 0.0493475 0
			0.0542142 6.32064 0.047929 0				0.0526198 6.29806 0.0477779 0				0.0570045 5.81867 0.0456013 0				0.0526198 6.35914 0.0479379 0
			0.0546128 6.27775 0.0466885 0				0.0530184 6.13239 0.0485568 0				0.0574031 5.68551 0.0444385 0				0.0530184 6.24213 0.0483849 0
			0.0550114 6.11095 0.0473524 0				0.053417 6.07992 0.0491142 0				0.0578017 5.61984 0.0436546 0				0.053417 6.21764 0.0493138 0
			0.05541 6.1648 0.0472661 0				0.0538156 6.05761 0.046543 0				0.0582003 5.65245 0.0448556 0				0.0538156 6.14141 0.0468298 0
			0.0558086 6.0586 0.0453691 0				0.0542142 5.90293 0.0476336 0				0.0585989 5.50241 0.0444632 0				0.0542142 6.0965 0.0479669 0
			0.0562072 5.83093 0.0464779 0				0.0546128 5.95173 0.0463606 0				0.0589975 5.47785 0.0432722 0				0.0546128 6.04141 0.0468187 0
			0.0566059 5.90391 0.0456987 0				0.0550114 5.74662 0.0469664 0				0.0593961 5.31771 0.0431695 0				0.0550114 5.9266 0.0467743 0
			0.0570045 5.85474 0.0452685 0				0.05541 5.82147 0.047029 0				0.0597947 5.33511 0.0434069 0				0.05541 5.90438 0.0469705 0
			0.0574031 5.753 0.0445678 0				0.0558086 5.74429 0.0455372 0				0.0601933 5.28988 0.0433238 0				0.0558086 5.76602 0.0451133 0
			0.0578017 5.64771 0.0435811 0				0.0562072 5.43484 0.0464546 0				0.0605919 5.12443 0.0427719 0				0.0562072 5.58665 0.0461348 0
			0.0582003 5.64027 0.0448556 0				0.0566059 5.59627 0.0457656 0				0.0609905 5.15611 0.0433899 0				0.0566059 5.634 0.0455388 0
			0.0585989 5.54894 0.0443979 0				0.0570045 5.45312 0.0453527 0				0.0613891 5.14422 0.0428065 0				0.0570045 5.43133 0.0453583 0
			0.0589975 5.47599 0.0433045 0				0.0574031 5.4169 0.0442847 0				0.0617877 5.05096 0.0437964 0				0.0574031 5.50353 0.0439066 0
			0.0593961 5.38785 0.0434769 0				0.0578017 5.36955 0.0431934 0				0.0621863 4.9564 0.0433643 0				0.0578017 5.40573 0.0435026 0
			0.0597947 5.34581 0.0434249 0				0.0582003 5.34553 0.0446563 0				0.0625849 4.94254 0.0428359 0				0.0582003 5.36277 0.0449109 0
			0.0601933 5.36942 0.0436487 0				0.0585989 5.18298 0.0444328 0				0.0629835 4.86136 0.0439971 0				0.0585989 5.35383 0.0445458 0
			0.0605919 5.17603 0.0429494 0				0.0589975 5.16099 0.0430054 0				0.0633821 4.80683 0.0433706 0				0.0589975 5.24989 0.0434473 0
			0.0609905 5.22311 0.0434693 0				0.0593961 5.04154 0.0430357 0				0.0637807 4.71056 0.0423836 0				0.0593961 5.17758 0.043474 0
			0.0613891 5.07254 0.0429126 0				0.0597947 5.07412 0.0431863 0				0.0641793 4.70953 0.0405994 0				0.0597947 5.12005 0.0432529 0
			0.0617877 5.08213 0.0441605 0				0.0601933 5.0576 0.0434829 0				0.0645779 4.63666 0.0414436 0				0.0601933 5.17392 0.0435452 0
			0.0621863 5.01001 0.0434547 0				0.0605919 4.86287 0.0428099 0				0.0649765 4.5832 0.0420239 0				0.0605919 4.97864 0.0425924 0
			0.0625849 4.89556 0.0427568 0				0.0609905 4.8991 0.0432769 0				0.0653751 4.52145 0.0410274 0				0.0609905 4.93174 0.0432563 0
			0.0629835 4.86783 0.0443185 0				0.0613891 4.87551 0.0426524 0				0.0657737 4.4014 0.0412349 0				0.0613891 4.96173 0.0426417 0
			0.0633821 4.86945 0.0431313 0				0.0617877 4.78333 0.0437285 0				0.0661723 4.4364 0.0403659 0				0.0617877 4.84248 0.0439208 0
			0.0637807 4.75266 0.0423996 0				0.0621863 4.71623 0.0433757 0				0.0665709 4.34353 0.0418515 0				0.0621863 4.81055 0.043388 0
			0.0641793 4.69698 0.0404158 0				0.0625849 4.66754 0.042957 0				0.0669694 4.29572 0.0415264 0				0.0625849 4.6508 0.0425921 0
			0.0645779 4.64368 0.0416652 0				0.0629835 4.61575 0.0439022 0				0.067368 4.25673 0.0403445 0				0.0629835 4.66831 0.0438489 0
			0.0649765 4.69697 0.0422661 0				0.0633821 4.53902 0.0431214 0				0.0677666 4.24091 0.0412472 0				0.0633821 4.61694 0.043112 0
			0.0653751 4.57392 0.041066 0				0.0637807 4.53181 0.0421041 0				0.0681652 4.2088 0.0408644 0				0.0637807 4.5361 0.0420088 0
			0.0657737 4.46721 0.0411471 0				0.0641793 4.42315 0.0403474 0				0.0685638 4.10028 0.040985 0				0.0641793 4.47775 0.0405514 0
			0.0661723 4.44932 0.0405385 0				0.0645779 4.36362 0.0414165 0				0.0689624 4.11405 0.040634 0				0.0645779 4.41095 0.0413685 0
			0.0665709 4.35412 0.0416398 0				0.0649765 4.36798 0.0419909 0				0.069361 4.06224 0.0406036 0				0.0649765 4.4459 0.0420952 0
			0.0669694 4.38732 0.0415127 0				0.0653751 4.3171 0.0407528 0				0.0697596 3.99608 0.0412851 0				0.0653751 4.33081 0.0411622 0
			0.067368 4.27922 0.0405133 0				0.0657737 4.19347 0.0409874 0				0.0701582 4.02362 0.040579 0				0.0657737 4.21866 0.0411168 0
			0.0677666 4.24633 0.041034 0				0.0661723 4.18185 0.0401218 0				0.0705568 3.84904 0.0410656 0				0.0661723 4.23384 0.0400605 0
			0.0681652 4.20197 0.0410181 0				0.0665709 4.15351 0.041443 0				0.0709553 3.8973 0.0400735 0				0.0665709 4.22185 0.0415428 0
			0.0685638 4.11908 0.0410735 0				0.0669694 4.15209 0.0414072 0				0.0713539 3.91118 0.040314 0				0.0669694 4.19414 0.0415348 0
			0.0689624 4.06394 0.0404909 0				0.067368 4.08717 0.0402292 0				0.0717525 3.80381 0.0410375 0				0.067368 4.10138 0.040231 0
			0.069361 4.10211 0.040693 0				0.0677666 3.99825 0.0410123 0				0.0721511 3.78479 0.0402444 0				0.0677666 4.10214 0.0411069 0
			0.0697596 4.05694 0.04116 0				0.0681652 3.9477 0.040948 0				0.0725497 3.67962 0.039816 0				0.0681652 3.99361 0.0411197 0
			0.0701582 4.01021 0.0407103 0				0.0685638 3.91218 0.0411958 0				0.0729483 3.70042 0.0399902 0				0.0685638 3.9349 0.0410526 0
			0.0705568 3.93599 0.0411866 0				0.0689624 3.90974 0.0403542 0				0.0733468 3.72486 0.0406928 0				0.0689624 3.89268 0.0405324 0
			0.0709553 3.88521 0.0398367 0				0.069361 3.86365 0.0407787 0				0.0737454 3.65562 0.0399953 0				0.069361 3.88895 0.0404671 0
			0.0713539 3.88719 0.0404661 0				0.0697596 3.79647 0.0409534 0				0.074144 3.57051 0.0394779 0				0.0697596 3.84211 0.0412784 0
			0.0717525 3.81669 0.0411802 0				0.0701582 3.7386 0.0401942 0				0.0745426 3.48893 0.040267 0				0.0701582 3.85668 0.0406222 0
			0.0721511 3.8528 0.0404431 0				0.0705568 3.72689 0.0411893 0				0.0749412 3.51123 0.0397755 0				0.0705568 3.80062 0.0410031 0
			0.0725497 3.70518 0.0396722 0				0.0709553 3.71469 0.0401086 0				0.0753397 3.47262 0.0401894 0				0.0709553 3.75323 0.0399748 0
			0.0729483 3.69692 0.0398336 0				0.0713539 3.71565 0.0404451 0				0.0757383 3.45798 0.0396209 0				0.0713539 3.69122 0.0404093 0
			0.0733468 3.69667 0.0409779 0				0.0717525 3.60162 0.0407807 0				0.0761369 3.38212 0.0391452 0				0.0717525 3.58427 0.0408608 0
			0.0737454 3.65724 0.0399809 0				0.0721511 3.57017 0.0402281 0				0.0765355 3.31863 0.0403263 0				0.0721511 3.58231 0.0401895 0
			0.074144 3.56427 0.0392776 0				0.0725497 3.46243 0.039899 0				0.076934 3.389 0.0387852 0				0.0725497 3.44114 0.0397191 0
			0.0745426 3.48746 0.0402496 0				0.0729483 3.46612 0.0399455 0				0.0773326 3.32737 0.0399125 0				0.0729483 3.51771 0.0396731 0
			0.0749412 3.50348 0.0397916 0				0.0733468 3.45665 0.0407181 0				0.0777312 3.2812 0.0390346 0				0.0733468 3.55304 0.0405556 0
			0.0753397 3.53896 0.0402927 0				0.0737454 3.38962 0.0398269 0				0.0781298 3.17931 0.039112 0				0.0737454 3.37449 0.0398914 0
			0.0757383 3.42781 0.0393477 0				0.074144 3.35367 0.0391348 0				0.0785283 3.15825 0.0393249 0				0.074144 3.42104 0.0393672 0
			0.0761369 3.46653 0.0391128 0				0.0745426 3.32932 0.0401271 0				0.0789269 3.19917 0.0387752 0				0.0745426 3.31243 0.0398874 0
			0.0765355 3.35865 0.040417 0				0.0749412 3.32487 0.0395767 0				0.0793255 3.09652 0.0393207 0				0.0749412 3.37193 0.0395738 0
			0.076934 3.311 0.0386611 0				0.0753397 3.27656 0.0399635 0				0.0797241 3.15607 0.0381119 0				0.0753397 3.33257 0.0400135 0
			0.0773326 3.32715 0.0397623 0				0.0757383 3.35257 0.0394233 0				0.0801226 3.05128 0.0393613 0				0.0757383 3.27674 0.0396443 0
			0.0777312 3.27165 0.0390181 0				0.0761369 3.23551 0.0389297 0				0.0805212 2.93775 0.0391069 0				0.0761369 3.17774 0.0390522 0
			0.0781298 3.20684 0.0390209 0				0.0765355 3.15507 0.0402593 0				0.0809198 2.95209 0.0376467 0				0.0765355 3.18523 0.0402236 0
			0.0785283 3.27385 0.0394291 0				0.076934 3.18201 0.0385274 0				0.0813183 3.04073 0.0387184 0				0.076934 3.11721 0.0386567 0
			0.0789269 3.20772 0.0389981 0				0.0773326 3.09238 0.0398015 0				0.0817169 2.99065 0.0378057 0				0.0773326 3.15892 0.03944 0
			0.0793255 3.12668 0.0393639 0				0.0777312 3.13069 0.038918 0				0.0821155 2.85753 0.0390368 0				0.0777312 3.09886 0.0388526 0
			0.0797241 3.06264 0.038064 0				0.0781298 2.98647 0.0389229 0				0.082514 2.85046 0.0382765 0				0.0781298 3.04389 0.0388956 0
			0.0801226 3.07455 0.0394299 0				0.0785283 2.98574 0.0392041 0				0.0829126 2.8425 0.0378213 0				0.0785283 3.03103 0.0393463 0
			0.0805212 3.03406 0.0390449 0				0.0789269 2.94689 0.0387041 0				0.0833111 2.81197 0.0383224 0				0.0789269 3.04233 0.0385411 0
			0.0809198 3.01045 0.0378401 0				0.0793255 2.93075 0.0392639 0				0.0837097 2.77195 0.0379916 0				0.0793255 2.94861 0.0393562 0
			0.0813183 3.00648 0.0386715 0				0.0797241 2.9135 0.0379094 0				0.0841083 2.74363 0.0375662 0				0.0797241 2.98615 0.0378399 0
			0.0817169 2.94729 0.0380017 0				0.0801226 2.8993 0.0393484 0				0.0845068 2.68875 0.0378278 0				0.0801226 2.86668 0.039161 0
			0.0821155 2.85302 0.039016 0				0.0805212 2.83829 0.0390425 0				0.0849054 2.6779 0.0376451 0				0.0805212 2.81743 0.0391157 0
			0.082514 2.87584 0.0380684 0				0.0809198 2.78567 0.0377162 0				0.085304 2.65571 0.0372367 0				0.0809198 2.79005 0.0377091 0
			0.0829126 2.88855 0.0380162 0				0.0813183 2.79442 0.0386174 0				0.0857025 2.59897 0.0374071 0				0.0813183 2.84642 0.0385366 0
			0.0833111 2.79622 0.0382519 0				0.0817169 2.81834 0.0377168 0				0.0861011 2.54985 0.0367644 0				0.0817169 2.80317 0.0378509 0
			0.0837097 2.81467 0.0381392 0				0.0821155 2.72222 0.0390206 0				0.0864996 2.5471 0.0370544 0				0.0821155 2.73298 0.0389196 0
			0.0841083 2.75898 0.0376901 0				0.082514 2.63641 0.0380559 0				0.0868982 2.53337 0.0372193 0				0.082514 2.70812 0.0381939 0
			0.0845068 2.74129 0.038044 0				0.0829126 2.66722 0.0379211 0				0.0872967 2.48926 0.0364638 0				0.0829126 2.71712 0.0378225 0
			0.0849054 2.66095 0.0376591 0				0.0833111 2.63466 0.0385919 0				0.0876953 2.47473 0.0363092 0				0.0833111 2.6301 0.0384404 0
			0.085304 2.65602 0.0370924 0				0.0837097 2.62287 0.0379872 0				0.0880938 2.46866 0.0367425 0				0.0837097 2.58969 0.0379573 0
			0.0857025 2.62513 0.0375667 0				0.0841083 2.58882 0.0378122 0				0.0884924 2.45597 0.036195 0				0.0841083 2.5494 0.0375467 0
			0.0861011 2.65157 0.036806 0				0.0845068 2.51768 0.0377431 0				0.088891 2.35453 0.0371816 0				0.0845068 2.61966 0.0379398 0
			0.0864996 2.52313 0.0371896 0				0.0849054 2.56867 0.0375839 0				0.0892895 2.39087 0.0362849 0				0.0849054 2.52745 0.037418 0
			0.0868982 2.58176 0.0372349 0				0.085304 2.50217 0.0370827 0				0.0896881 2.36473 0.0366538 0				0.085304 2.48402 0.0372121 0
			0.0872967 2.49381 0.0365204 0				0.0857025 2.47065 0.0373916 0				0.0900866 2.34534 0.0364831 0				0.0857025 2.4243 0.0373504 0
			0.0876953 2.43884 0.0362532 0				0.0861011 2.46129 0.0366395 0				0.0904852 2.25597 0.0364909 0				0.0861011 2.42581 0.036802 0
			0.0880938 2.49161 0.0367607 0				0.0864996 2.43072 0.037285 0				0.0908837 2.22576 0.0356631 0				0.0864996 2.42468 0.0372116 0
			0.0884924 2.40776 0.0362114 0				0.0868982 2.39558 0.0369923 0				0.0912822 2.24852 0.0354785 0				0.0868982 2.38492 0.0371506 0
			0.088891 2.37384 0.0371302 0				0.0872967 2.37068 0.0364458 0				0.0916808 2.23467 0.036882 0				0.0872967 2.37488 0.0364862 0
			0.0892895 2.40807 0.0361306 0				0.0876953 2.31327 0.0361249 0				0.0920793 2.22294 0.0358316 0				0.0876953 2.26367 0.0363531 0
			0.0896881 2.34167 0.0367195 0				0.0880938 2.31387 0.0366347 0				0.0924779 2.15173 0.0359577 0				0.0880938 2.35054 0.0366391 0
			0.0900866 2.40039 0.0365156 0				0.0884924 2.29399 0.0361614 0				0.0928764 2.15398 0.0357731 0				0.0884924 2.23429 0.0361382 0
			0.0904852 2.3117 0.0366805 0				0.088891 2.26761 0.0370358 0				0.093275 2.13546 0.0353173 0				0.088891 2.21504 0.0370426 0
			0.0908837 2.26157 0.0359285 0				0.0892895 2.27937 0.0361371 0				0.0936735 2.1734 0.0361988 0				0.0892895 2.22725 0.0364409 0
			0.0912822 2.21611 0.0353441 0				0.0896881 2.20759 0.0366566 0				0.094072 2.08491 0.035713 0				0.0896881 2.21895 0.0367176 0
			0.0916808 2.27649 0.0369615 0				0.0900866 2.24107 0.0363472 0				0.0944706 2.05947 0.0352948 0				0.0900866 2.24961 0.035983 0
			0.0920793 2.24256 0.0359396 0				0.0904852 2.11312 0.0364883 0				0.0948691 2.04957 0.0357647 0				0.0904852 2.17228 0.0365516 0
			0.0924779 2.12675 0.0360437 0				0.0908837 2.12471 0.035659 0				0.0952677 1.9687 0.0350705 0				0.0908837 2.13148 0.0357044 0
			0.0928764 2.18603 0.0356914 0				0.0912822 2.10102 0.0354258 0				0.0956662 2.08162 0.035731 0				0.0912822 2.03509 0.0352721 0
			0.093275 2.13556 0.0355577 0				0.0916808 2.07976 0.0366425 0				0.0960647 1.97305 0.0355657 0				0.0916808 2.06617 0.0367644 0
			0.0936735 2.16214 0.0360921 0				0.0920793 2.11646 0.0360112 0				0.0964633 1.92695 0.0359882 0				0.0920793 2.0132 0.0358014 0
			0.094072 2.1017 0.0357339 0				0.0924779 2.04645 0.035904 0				0.0968618 1.9838 0.0365705 0				0.0924779 2.03523 0.0359457 0
			0.0944706 2.08676 0.0353487 0				0.0928764 2.05402 0.0355749 0				0.0972603 1.93754 0.0365974 0				0.0928764 2.05104 0.0357588 0
			0.0948691 2.05169 0.0360177 0				0.093275 2.00506 0.0351216 0				0.0976589 1.95605 0.0374474 0				0.093275 1.99623 0.0352079 0
			0.0952677 2.05234 0.0350747 0				0.0936735 1.97311 0.0360742 0				0.0980574 1.85146 0.0361652 0				0.0936735 2.01465 0.0360484 0
			0.0956662 2.01694 0.035705 0				0.094072 1.97938 0.0355902 0				0.0984559 1.88338 0.0371365 0				0.094072 1.99622 0.0357152 0
			0.0960647 1.9469 0.035333 0				0.0944706 1.93024 0.0352587 0				0.0988545 1.86402 0.0374974 0				0.0944706 1.87335 0.0351834 0
			0.0964633 1.93732 0.0362201 0				0.0948691 1.95405 0.035851 0				0.099253 1.79273 0.0373105 0				0.0948691 1.88798 0.03573 0
			0.0968618 1.97709 0.0366001 0				0.0952677 1.88598 0.0348658 0				0.0996515 1.78249 0.0374127 0				0.0952677 1.85009 0.0349736 0
			0.0972603 1.91615 0.0365457 0				0.0956662 1.95542 0.0358939 0				0.10005 1.83152 0.0371144 0				0.0956662 1.81545 0.035658 0
			0.0976589 1.92573 0.0373256 0				0.0960647 1.85931 0.0353257 0				0.100449 1.65432 0.0373621 0				0.0960647 1.83608 0.0351217 0
			0.0980574 1.89859 0.0360609 0				0.0964633 1.85318 0.035978 0				0.100847 1.72718 0.0375008 0				0.0964633 1.84026 0.0357808 0
			0.0984559 1.85103 0.0370042 0				0.0968618 1.88224 0.0367792 0				0.101246 1.66734 0.0372118 0				0.0968618 1.85121 0.0365895 0
			0.0988545 1.84386 0.0374919 0				0.0972603 1.83559 0.0364672 0				0.101644 1.70649 0.0374187 0				0.0972603 1.80015 0.0364264 0
			0.099253 1.78069 0.0372096 0				0.0976589 1.78492 0.0373679 0				0.102043 1.63618 0.0377316 0				0.0976589 1.75 0.0370098 0
			0.0996515 1.84406 0.0375103 0				0.0980574 1.74898 0.0360121 0				0.102441 1.71661 0.0377039 0				0.0980574 1.69064 0.0360103 0
			0.10005 1.78421 0.0369321 0				0.0984559 1.7892 0.0371705 0				0.10284 1.5977 0.0375032 0				0.0984559 1.76708 0.0371408 0
			0.100449 1.68043 0.0373445 0				0.0988545 1.70825 0.037429 0				0.103238 1.63321 0.0365173 0				0.0988545 1.79222 0.037449 0
			0.100847 1.75005 0.0373653 0				0.099253 1.70135 0.0371336 0				0.103637 1.65993 0.0364119 0				0.099253 1.76101 0.0371327 0
			0.101246 1.6762 0.0370424 0				0.0996515 1.71793 0.0374036 0				0.104035 1.68305 23.8746 0				0.0996515 1.74106 0.0375009 0
			0.101644 1.69905 0.0371994 0				0.10005 1.69638 0.0369269 0				0.104434 1.53672 0.0359509 0				0.10005 1.66009 0.0371396 0
			0.102043 1.61976 0.0377798 0				0.100449 1.58534 0.0373642 0				0.104832 1.55839 0.0357893 0				0.100449 1.6029 0.0372519 0
			0.102441 1.66607 0.0376756 0				0.100847 1.60393 0.0373054 0				0.105231 1.52884 0.0358417 0				0.100847 1.60159 0.0373727 0
			0.10284 1.70085 0.0374287 0				0.101246 1.60266 0.0371211 0				0.105629 1.53538 0.0358982 0				0.101246 1.54917 0.0371018 0
			0.103238 1.71736 0.0365903 0				0.101644 1.57495 0.0372504 0				0.106028 1.47081 0.0358262 0				0.101644 1.62389 0.0374464 0
			0.103637 1.70613 0.03627 0				0.102043 1.59876 0.0376562 0				0.106426 1.55283 0.0353742 0				0.102043 1.55972 0.0376032 0
			0.104035 1.70001 26.3031 0				0.102441 1.57075 0.0376017 0				0.106825 1.5687 0.0353145 0				0.102441 1.60702 0.0374942 0
			0.104434 1.54689 0.0359701 0				0.10284 1.63063 0.03744 0				0.107223 1.49473 0.0351692 0				0.10284 1.57575 0.037539 0
			0.104832 1.56977 0.0358998 0				0.103238 1.55725 0.0364835 0				0.107622 1.43849 0.0353772 0				0.103238 1.52342 0.0364916 0
			0.105231 1.55418 0.0359305 0				0.103637 1.55643 0.0364123 0				0.10802 1.484 0.0349034 0				0.103637 1.48293 0.0361982 0
			0.105629 1.49996 0.0357852 0				0.104035 1.59771 27.1236 0				0.108419 1.4602 0.0347038 0				0.104035 1.57865 28.1601 0
			0.106028 1.51631 0.035932 0				0.104434 1.45652 0.0359236 0				0.108817 1.45702 0.0346589 0				0.104434 1.37463 0.03589 0
			0.106426 1.54155 0.0354559 0				0.104832 1.48611 0.035803 0				0.109216 1.41818 0.0351258 0				0.104832 1.42041 0.0358373 0
			0.106825 1.53712 0.0350908 0				0.105231 1.5157 0.0359594 0				0.109614 1.4346 0.0339577 0				0.105231 1.44252 0.0356206 0
			0.107223 1.48416 0.0350445 0				0.105629 1.39415 0.0357803 0				0.110013 1.34256 0.0341073 0				0.105629 1.38533 0.0356469 0
			0.107622 1.38982 0.03534 0				0.106028 1.42372 0.0357357 0				0.110411 1.40788 0.0339301 0				0.106028 1.40368 0.0358707 0
			0.10802 1.42398 0.0349938 0				0.106426 1.44448 0.035481 0				0.11081 1.26647 0.0342531 0				0.106426 1.40792 0.0353053 0
			0.108419 1.49104 0.0348116 0				0.106825 1.46734 0.0351501 0				0.111208 1.31703 0.033838 0				0.106825 1.40357 0.0350099 0
			0.108817 1.40871 0.0346423 0				0.107223 1.38036 0.0350855 0				0.111607 1.35058 0.0335392 0				0.107223 1.34473 0.034989 0
			0.109216 1.43876 0.0351964 0				0.107622 1.34372 0.0352164 0				0.112005 1.26953 0.0338558 0				0.107622 1.35951 0.0351912 0
			0.109614 1.40159 0.033946 0				0.10802 1.29211 0.0347978 0				0.112404 1.25687 0.033661 0				0.10802 1.38372 0.034903 0
			0.110013 1.37707 0.0340603 0				0.108419 1.37946 0.0347718 0				0.112802 1.24384 0.0337909 0				0.108419 1.33869 0.0346749 0
			0.110411 1.33306 0.0340515 0				0.108817 1.3213 0.0346229 0				0.113201 1.3145 0.0332273 0				0.108817 1.31096 0.0348555 0
			0.11081 1.30737 0.0344741 0				0.109216 1.30345 0.0349045 0				0.113599 1.23565 0.0334685 0				0.109216 1.29589 0.0349635 0
			0.111208 1.31295 0.0338345 0				0.109614 1.3563 0.0339518 0				0.113998 1.26917 0.0338262 0				0.109614 1.27106 0.0337335 0
			0.111607 1.32278 0.0334437 0				0.110013 1.26333 0.0342411 0				0.114396 1.2058 0.0333407 0				0.110013 1.25983 0.0340203 0
			0.112005 1.2604 0.0337689 0				0.110411 1.29946 0.034059 0				0.114795 1.15637 0.0332873 0				0.110411 1.31934 0.0339989 0
			0.112404 1.26382 0.0337367 0				0.11081 1.18239 0.0342373 0				0.115193 1.16142 0.0331993 0				0.11081 1.19003 0.0342254 0
			0.112802 1.28429 0.0337007 0				0.111208 1.2255 0.0339512 0				0.115592 1.21109 0.0328879 0				0.111208 1.19665 0.0338853 0
			0.113201 1.25721 0.0332005 0				0.111607 1.23587 0.0335199 0				0.11599 1.13104 0.0338597 0				0.111607 1.25094 0.0335853 0
			0.113599 1.26259 0.0336138 0				0.112005 1.1688 0.0337041 0				0.116389 1.10195 0.0325626 0				0.112005 1.14777 0.0337657 0
			0.113998 1.30022 0.033804 0				0.112404 1.1785 0.0336072 0				0.116787 1.21584 0.0330397 0				0.112404 1.14991 0.0336766 0
			0.114396 1.19328 0.0333773 0				0.112802 1.20312 0.0337659 0				0.117186 1.11997 0.0331693 0				0.112802 1.14567 0.0336624 0
			0.114795 1.22461 0.0335337 0				0.113201 1.20703 0.0331249 0				0.117584 1.11191 0.0333516 0				0.113201 1.14611 0.0333365 0
			0.115193 1.17712 0.0329809 0				0.113599 1.15194 0.0333663 0				0.117983 1.06776 0.0327016 0				0.113599 1.0934 0.0333554 0
			0.115592 1.19499 0.0328073 0				0.113998 1.16197 0.0336502 0				0.118381 1.05466 0.0327505 0				0.113998 1.16792 0.0337196 0
			0.11599 1.14969 0.0339817 0				0.114396 1.11156 0.0332121 0				0.11878 1.11353 0.0331167 0				0.114396 1.08665 0.0333011 0
			0.116389 1.16222 0.0325571 0				0.114795 1.1062 0.0334264 0				0.119178 1.07763 0.0330264 0				0.114795 1.12151 0.0332258 0
			0.116787 1.14163 0.0330127 0				0.115193 1.0827 0.0331423 0				0.119577 1.11828 0.0327499 0				0.115193 1.06567 0.0330174 0
			0.117186 1.13205 0.0331341 0				0.115592 1.15302 0.0328005 0				0.119975 1.05656 0.0324493 0				0.115592 1.12511 0.0327923 0
			0.117584 1.1044 0.0331701 0				0.11599 1.07826 0.0338411 0				0.120374 1.03856 0.0321613 0				0.11599 1.03252 0.0337752 0
			0.117983 1.08357 0.0326325 0				0.116389 1.04298 0.0325714 0				0.120772 1.06346 0.0329899 0				0.116389 1.02648 0.0325982 0
			0.118381 1.06259 0.0329505 0				0.116787 1.08728 0.0329567 0				0.121171 1.08212 0.0328361 0				0.116787 1.06089 0.0328913 0
			0.11878 1.11563 0.0330849 0				0.117186 1.04979 0.0331538 0				0.121569 1.0064 0.0322817 0				0.117186 1.04824 0.0330146 0
			0.119178 1.06579 0.0329888 0				0.117584 1.07295 0.0331549 0				0.121967 1.06791 0.03273 0				0.117584 1.05613 0.0330647 0
			0.119577 1.07363 0.0328681 0				0.117983 0.980332 0.0325116 0				0.122366 0.952566 0.0322199 0				0.117983 0.969751 0.0325514 0
			0.119975 1.05155 0.0326553 0				0.118381 1.00042 0.0327566 0				0.122764 0.930118 0.0325622 0				0.118381 0.974223 0.0328852 0
			0.120374 1.02533 0.0321093 0				0.11878 1.04293 0.0329407 0				0.123163 0.941831 0.031595 0				0.11878 1.00858 0.0331109 0
			0.120772 1.08079 0.0329935 0				0.119178 1.02458 0.0329891 0				0.123561 0.997958 0.0326131 0				0.119178 0.971901 0.0329294 0
			0.121171 1.05516 0.0328174 0				0.119577 1.00775 0.0327455 0				0.12396 0.971283 0.0322692 0				0.119577 0.990227 0.0326664 0
			0.121569 1.00041 0.0320355 0				0.119975 0.967878 0.0325457 0				0.124358 0.922463 0.0325329 0				0.119975 0.944277 0.0323959 0
			0.121967 1.04727 0.0327469 0				0.120374 0.980025 0.0321455 0				0.124757 0.993101 0.0320113 0				0.120374 0.938154 0.0319978 0
			0.122366 0.986755 0.0323639 0				0.120772 1.00145 0.0329296 0				0.125155 0.995 0.0317309 0				0.120772 0.999745 0.0329844 0
			0.122764 0.987742 0.0326889 0				0.121171 0.947506 0.0327728 0				0.125554 0.917482 0.0322568 0				0.121171 0.919611 0.032848 0
			0.123163 0.917206 0.0317091 0				0.121569 0.976732 0.032184 0				0.125952 0.912398 0.0319818 0				0.121569 0.874572 0.0320549 0
			0.123561 1.00008 0.0325431 0				0.121967 0.989487 0.0326416 0				0.126351 0.999275 0.0320304 0				0.121967 0.919975 0.0324613 0
			0.12396 0.946936 0.0321784 0				0.122366 0.876821 0.032249 0				0.126749 0.943084 0.03189 0				0.122366 0.925331 0.0322918 0
			0.124358 0.906073 0.0323991 0				0.122764 0.931382 0.0325604 0				0.127147 0.917799 0.031909 0				0.122764 0.870767 0.0327621 0
			0.124757 0.957711 0.032017 0				0.123163 0.8397 0.0315997 0				0.127546 0.909238 0.0319499 0				0.123163 0.858958 0.0316054 0
			0.125155 0.93437 0.0315998 0				0.123561 0.859208 0.0325038 0				0.127944 0.876816 0.031642 0				0.123561 0.880917 0.0324917 0
			0.125554 0.876039 0.0320097 0				0.12396 0.904861 0.0321695 0				0.128343 0.87717 0.0315815 0				0.12396 0.877328 0.0322614 0
			0.125952 0.88124 0.0321557 0				0.124358 0.857945 0.0324509 0				0.128741 0.86812 0.0317194 0				0.124358 0.843885 0.0325065 0
			0.126351 0.939493 0.0321427 0				0.124757 0.888312 0.0320568 0				0.12914 0.927522 0.0320782 0				0.124757 0.856494 0.0319937 0
			0.126749 0.930366 0.0317735 0				0.125155 0.889842 0.0316821 0				0.129538 0.835569 0.0318144 0				0.125155 0.854842 0.0316558 0
			0.127147 0.895995 0.0319601 0				0.125554 0.840587 0.0321859 0				0.129937 0.794841 0.0313506 0				0.125554 0.814996 0.0321127 0
			0.127546 0.921637 0.031941 0				0.125952 0.854772 0.0320994 0				0.130335 0.856767 0.0313867 0				0.125952 0.841803 0.0323519 0
			0.127944 0.864286 0.0316185 0				0.126351 0.867512 0.0317934 0				0.130733 0.885737 0.031575 0				0.126351 0.874597 0.0319756 0
			0.128343 0.827326 0.0315947 0				0.126749 0.878418 0.0317219 0				0.131132 0.80996 0.031936 0				0.126749 0.823092 0.0317629 0
			0.128741 0.854084 0.0316699 0				0.127147 0.822735 0.0318101 0				0.13153 0.815533 0.0313878 0				0.127147 0.809668 0.0317825 0
			0.12914 0.87381 0.0321302 0				0.127546 0.867504 0.0320687 0				0.131929 0.753946 0.0317811 0				0.127546 0.834076 0.0319973 0
			0.129538 0.806745 0.0316472 0				0.127944 0.796967 0.031617 0				0.132327 0.778242 0.0315444 0				0.127944 0.785994 0.0317557 0
			0.129937 0.794763 0.0312808 0				0.128343 0.786044 0.0315739 0				0.132726 0.810308 0.0310515 0				0.128343 0.732525 0.0315405 0
			0.130335 0.821268 0.0314632 0				0.128741 0.857454 0.0316756 0				0.133124 0.753183 0.0314687 0				0.128741 0.776645 0.0317984 0
			0.130733 0.777709 0.0314919 0				0.12914 0.813115 0.0320281 0				0.133523 0.823077 0.0310757 0				0.12914 0.77159 0.0319392 0
			0.131132 0.818924 0.0318368 0				0.129538 0.812549 0.0315577 0				0.133921 0.757472 0.0318564 0				0.129538 0.762039 0.0317423 0
			0.13153 0.767736 0.0312562 0				0.129937 0.749457 0.0313389 0				0.134319 0.69281 0.0322657 0				0.129937 0.679558 0.031174 0
			0.131929 0.762312 0.0317183 0				0.130335 0.837548 0.0313194 0				0.134718 0.742685 0.0315551 0				0.130335 0.709165 0.031345 0
			0.132327 0.725508 0.0316326 0				0.130733 0.776072 0.0314862 0				0.135116 0.754531 0.031918 0				0.130733 0.712042 0.0313617 0
			0.132726 0.78766 0.0309053 0				0.131132 0.78251 0.0318974 0				0.135515 0.72352 0.0317509 0				0.131132 0.763705 0.0318443 0
			0.133124 0.741615 0.0315189 0				0.13153 0.777473 0.0312275 0				0.135913 0.689167 0.0317473 0				0.13153 0.695788 0.0312091 0
			0.133523 0.769654 0.0309683 0				0.131929 0.702447 0.0317875 0				0.136312 0.767559 0.0323866 0				0.131929 0.701302 0.0318165 0
			0.133921 0.733178 0.0319077 0				0.132327 0.729492 0.0315992 0				0.13671 0.741673 0.0317163 0				0.132327 0.63707 0.0314791 0
			0.134319 0.688702 0.0321779 0				0.132726 0.744846 0.0307646 0				0.137108 0.791366 0.0327474 0				0.132726 0.712302 0.0308861 0
			0.134718 0.788656 0.0318051 0				0.133124 0.711762 0.0314041 0				0.137507 0.672417 0.0320619 0				0.133124 0.676514 0.0312359 0
			0.135116 0.706653 0.0319566 0				0.133523 0.722192 0.0309884 0				0.137905 0.749531 0.0324322 0				0.133523 0.670077 0.0310475 0
			0.135515 0.723682 0.031749 0				0.133921 0.703716 0.0318317 0				0.138304 0.693759 0.0326162 0				0.133921 0.624879 0.0318426 0
			0.135913 0.671792 0.0318828 0				0.134319 0.67309 0.0320657 0				0.138702 0.635463 0.0326493 0				0.134319 0.624487 0.0322821 0
			0.136312 0.726956 0.0322763 0				0.134718 0.707534 0.0315681 0				0.1391 0.687694 0.0329419 0				0.134718 0.648727 0.0316158 0
			0.13671 0.66637 0.0316518 0				0.135116 0.713918 0.0319032 0				0.139499 0.71815 0.0330465 0				0.135116 0.649061 0.0319491 0
			0.137108 0.754038 0.032481 0				0.135515 0.65734 0.0318158 0				0.139897 0.707437 0.0322494 0				0.135515 0.607502 0.0316067 0
			0.137507 0.703333 0.0322956 0				0.135913 0.642458 0.0317465 0				0.140296 0.65061 0.0329015 0				0.135913 0.599992 0.031909 0
			0.137905 0.715657 0.0324875 0				0.136312 0.669813 0.0321028 0				0.140694 0.656282 0.0327447 0				0.136312 0.653146 0.032194 0
			0.138304 0.675765 0.0323802 0				0.13671 0.670129 0.0316303 0				0.141093 0.632547 0.0334376 0				0.13671 0.62785 0.0316402 0
			0.138702 0.636492 0.0326604 0				0.137108 0.702406 0.0326671 0				0.141491 0.696117 0.0323813 0				0.137108 0.638961 0.0324993 0
			0.1391 0.664853 0.0328359 0				0.137507 0.656542 0.0323954 0				0.141889 0.659191 0.032587 0				0.137507 0.625458 0.0322191 0
			0.139499 0.679974 0.0328711 0				0.137905 0.705333 0.0323709 0				0.142288 0.691623 0.0325484 0				0.137905 0.662671 0.0323858 0
			0.139897 0.680168 0.0321319 0				0.138304 0.627764 0.0324723 0				0.142686 0.721011 0.0328995 0				0.138304 0.60608 0.0324289 0
			0.140296 0.620993 0.0329715 0				0.138702 0.593268 0.0327285 0				0.143085 0.643637 0.0333666 0				0.138702 0.607504 0.0326779 0
			0.140694 0.694664 0.0327788 0				0.1391 0.621934 0.0328361 0				0.143483 0.62416 0.0326877 0				0.1391 0.572625 0.0328311 0
			0.141093 0.663001 0.0334791 0				0.139499 0.677574 0.0329541 0				0.143881 0.605211 0.0332702 0				0.139499 0.646902 0.0328839 0
			0.141491 0.628818 0.0326108 0				0.139897 0.648361 0.0321991 0				0.14428 0.668 0.0330518 0				0.139897 0.613487 0.0319924 0
			0.141889 0.546878 0.0325175 0				0.140296 0.584974 0.0330461 0				0.144678 0.571869 0.0334047 0				0.140296 0.550305 0.032777 0
			0.142288 0.688264 0.0325889 0				0.140694 0.653571 0.0326174 0				0.145077 0.592695 0.0328207 0				0.140694 0.58025 0.0326484 0
			0.142686 0.685106 0.0329284 0				0.141093 0.594078 0.0334679 0				0.145475 0.627798 0.03321 0				0.141093 0.503295 0.0333318 0
			0.143085 0.583619 0.0332497 0				0.141491 0.611346 0.0326041 0				0.145873 0.473187 0.033176 0				0.141491 0.624202 0.0323709 0
			0.143483 0.587683 0.0326407 0				0.141889 0.583597 0.0325544 0				0.146272 0.554936 0.0337241 0				0.141889 0.580695 0.0326341 0
			0.143881 0.57044 0.0331905 0				0.142288 0.66086 0.0324824 0				0.14667 0.605268 0.0334199 0				0.142288 0.623866 0.0323906 0
			0.14428 0.581156 0.0331089 0				0.142686 0.649379 0.0326535 0				0.147069 0.59844 0.0333199 0				0.142686 0.59969 0.03282 0
			0.144678 0.629628 0.0335442 0				0.143085 0.560424 0.0333159 0				0.147467 0.609418 0.0337792 0				0.143085 0.544088 0.0332005 0
			0.145077 0.609055 0.0329037 0				0.143483 0.497976 0.0326212 0				0.147865 0.59859 0.0336394 0				0.143483 0.483893 0.0325149 0
			0.145475 0.602975 0.0332347 0				0.143881 0.569048 0.0333089 0				0.148264 0.597448 0.0336344 0				0.143881 0.482884 0.0333464 0
			0.145873 0.547986 0.0332515 0				0.14428 0.613467 0.0330764 0				0.148662 0.587489 0.0336949 0				0.14428 0.553156 0.032994 0
			0.146272 0.565631 0.0336828 0				0.144678 0.551452 0.0334252 0				0.14906 0.583542 0.0332319 0				0.144678 0.51383 0.0335083 0
			0.14667 0.598572 0.0335094 0				0.145077 0.508749 0.0328201 0				0.149459 0.662316 0.0341439 0				0.145077 0.501225 0.0329311 0
			0.147069 0.570841 0.0333702 0				0.145475 0.555995 0.0333184 0				0.149857 0.642055 0.0336911 0				0.145475 0.562034 0.0331898 0
			0.147467 0.556915 0.0337291 0				0.145873 0.476455 0.03323 0				0.150256 0.534083 0.033495 0				0.145873 0.474799 0.0331664 0
			0.147865 0.540264 0.0335528 0				0.146272 0.564488 0.0336942 0				0.150654 0.558509 0.0339304 0				0.146272 0.530119 0.0338139 0
			0.148264 0.576345 0.0337896 0				0.14667 0.551027 0.0333617 0				0.151052 0.516338 0.0334699 0				0.14667 0.491786 0.0333228 0
			0.148662 0.589627 0.0336927 0				0.147069 0.494322 0.0331986 0				0.151451 0.576582 0.0340753 0				0.147069 0.507888 0.0331896 0
			0.14906 0.550892 0.0332837 0				0.147467 0.529299 0.0337596 0				0.151849 0.583585 0.0333394 0				0.147467 0.489945 0.0337556 0
			0.149459 0.552711 0.0340297 0				0.147865 0.515651 0.0335555 0				0.152247 0.559274 0.0335215 0				0.147865 0.445405 0.0334849 0
			0.149857 0.644521 0.0336589 0				0.148264 0.525524 0.0336691 0				0.152646 0.579257 0.0335537 0				0.148264 0.518414 0.0336248 0
			0.150256 0.535881 0.0335179 0				0.148662 0.511602 0.0335369 0				0.153044 0.565527 0.0334239 0				0.148662 0.513285 0.0336494 0
			0.150654 0.518847 0.0340573 0				0.14906 0.519804 0.033328 0				0.153443 0.574932 0.0339652 0				0.14906 0.483452 0.033338 0
			0.151052 0.475604 0.0335084 0				0.149459 0.520588 0.034046 0				0.153841 0.587269 0.0334352 0				0.149459 0.518061 0.0340099 0
			0.151451 0.569001 0.0340039 0				0.149857 0.571553 0.033703 0				0.154239 0.50764 0.0338934 0				0.149857 0.554977 0.0337263 0
			0.151849 0.542972 0.0332365 0				0.150256 0.478193 0.0334542 0				0.154638 0.537903 0.0336628 0				0.150256 0.466682 0.0333042 0
			0.152247 0.497625 0.033341 0				0.150654 0.467749 0.0338821 0				0.155036 0.532023 0.0333661 0				0.150654 0.444419 0.0339639 0
			0.152646 0.527174 0.033509 0				0.151052 0.4094 0.0335212 0				0.155434 0.499455 0.0336628 0				0.151052 0.419114 0.0335337 0
			0.153044 0.476688 0.0335145 0				0.151451 0.522954 0.0339456 0				0.155833 0.497996 0.0329854 0				0.151451 0.468303 0.0338852 0
			0.153443 0.528208 0.0338918 0				0.151849 0.567349 0.0332515 0				0.156231 0.47989 0.0340399 0				0.151849 0.491014 0.033306 0
			0.153841 0.476701 0.0332482 0				0.152247 0.515636 0.0334911 0				0.156629 0.488298 0.0332435 0				0.152247 0.45793 0.0335259 0
			0.154239 0.528225 0.0338628 0				0.152646 0.546694 0.0336808 0				0.157028 0.467851 0.0330931 0				0.152646 0.5 0.0335033 0
			0.154638 0.465989 0.0334965 0				0.153044 0.472637 0.033441 0				0.157426 0.514126 0.0337037 0				0.153044 0.469442 0.033537 0
			0.155036 0.541077 0.0334608 0				0.153443 0.536215 0.0337902 0				0.157825 0.477763 0.0332884 0				0.153443 0.544086 0.03389 0
			0.155434 0.507441 0.0336748 0				0.153841 0.446994 0.0332524 0				0.158223 0.457345 0.0340139 0				0.153841 0.431541 0.0332137 0
			0.155833 0.49841 0.033052 0				0.154239 0.462763 0.0339049 0				0.158621 0.462045 0.0330023 0				0.154239 0.442635 0.0341142 0
			0.156231 0.489899 0.0340025 0				0.154638 0.470923 0.033575 0				0.15902 0.499618 0.0336409 0				0.154638 0.426747 0.0335732 0
			0.156629 0.462812 0.0331451 0				0.155036 0.497811 0.033369 0				0.159418 0.471161 0.033362 0				0.155036 0.476612 0.0333711 0
			0.157028 0.466865 0.0331457 0				0.155434 0.467786 0.0336119 0				0.159816 0.470385 0.0329868 0				0.155434 0.461479 0.0335302 0
			0.157426 0.429896 0.0337172 0				0.155833 0.473351 0.033074 0				0.160215 0.47832 0.0331154 0				0.155833 0.398174 0.0331264 0
			0.157825 0.476569 0.0333174 0				0.156231 0.415768 0.0337958 0				0.160613 0.484282 0.0326231 0				0.156231 0.413437 0.0337302 0
			0.158223 0.445438 0.0339522 0				0.156629 0.434397 0.0332438 0				0.161011 0.398875 0.0331871 0				0.156629 0.408245 0.0332686 0
			0.158621 0.394859 0.0328579 0				0.157028 0.415132 0.0329766 0				0.16141 0.484269 0.0330721 0				0.157028 0.396447 0.0329184 0
			0.15902 0.454323 0.033531 0				0.157426 0.441792 0.0336763 0				0.161808 0.433912 0.0325909 0				0.157426 0.388465 0.0335955 0
			0.159418 0.475491 0.0333769 0				0.157825 0.427675 0.0332033 0				0.162206 0.418447 0.0332526 0				0.157825 0.393634 0.0331994 0
			0.159816 0.449475 0.0328455 0				0.158223 0.417679 0.0339943 0				0.162605 0.452083 0.0327844 0				0.158223 0.43052 0.0338515 0
			0.160215 0.423126 0.0330278 0				0.158621 0.429463 0.0329478 0				0.163003 0.487399 0.0332024 0				0.158621 0.376126 0.0329737 0
			0.160613 0.441594 0.032606 0				0.15902 0.421796 0.0335531 0				0.163401 0.456266 0.0332442 0				0.15902 0.46955 0.0334283 0
			0.161011 0.388434 0.0333747 0				0.159418 0.453571 0.0333523 0				0.1638 0.449081 0.0328131 0				0.159418 0.387232 0.0333094 0
			0.16141 0.470434 0.0334074 0				0.159816 0.41881 0.0329002 0				0.164198 0.454477 0.0333669 0				0.159816 0.393182 0.032902 0
			0.161808 0.454423 0.0327017 0				0.160215 0.416983 0.0328305 0				0.164596 0.458354 0.0332202 0				0.160215 0.372313 0.0328831 0
			0.162206 0.468492 0.0335618 0				0.160613 0.44387 0.0327163 0				0.164995 0.479126 0.0330817 0				0.160613 0.389142 0.0326995 0
			0.162605 0.407335 0.0329378 0				0.161011 0.363591 0.0332959 0				0.165393 0.520536 0.0324931 0				0.161011 0.357606 0.0332273 0
			0.163003 0.430378 0.0330801 0				0.16141 0.40107 0.0331067 0				0.165791 0.421563 0.0333343 0				0.16141 0.403699 0.0330559 0
			0.163401 0.413716 0.0331897 0				0.161808 0.374111 0.0326011 0				0.16619 0.442045 0.0330536 0				0.161808 0.346921 0.0325514 0
			0.1638 0.394619 0.0328236 0				0.162206 0.350763 0.0333866 0				0.166588 0.40299 0.0331918 0				0.162206 0.346813 0.0332437 0
			0.164198 0.439982 0.0334078 0				0.162605 0.418663 0.032892 0				0.166986 0.493404 0.0325837 0				0.162605 0.404731 0.0330892 0
			0.164596 0.422299 0.0332501 0				0.163003 0.40153 0.0331836 0				0.167384 0.41083 0.0329366 0				0.163003 0.387759 0.0332528 0
			0.164995 0.362048 0.033197 0				0.163401 0.358852 0.0330356 0				0.167783 0.438855 0.0326461 0				0.163401 0.332121 0.0332454 0
			0.165393 0.468793 0.0326951 0				0.1638 0.408311 0.0328653 0				0.168181 0.425021 0.032653 0				0.1638 0.394882 0.0327695 0
			0.165791 0.410462 0.0330992 0				0.164198 0.337012 0.0332565 0				0.168579 0.383807 0.032888 0				0.164198 0.377438 0.0332212 0
			0.16619 0.418094 0.0331051 0				0.164596 0.392158 0.0330911 0				0.168978 0.416326 0.0328452 0				0.164596 0.349881 0.0331424 0
			0.166588 0.445345 0.0333339 0				0.164995 0.380627 0.0330794 0				0.169376 0.455659 0.0326241 0				0.164995 0.376831 0.0331104 0
			0.166986 0.471277 0.0325382 0				0.165393 0.423852 0.0324664 0				0.169774 0.407782 0.0327651 0				0.165393 0.376403 0.032554 0
			0.167384 0.388956 0.0328971 0				0.165791 0.396849 0.0331827 0				0.170173 0.393913 0.0323165 0				0.165791 0.317554 0.0330755 0
			0.167783 0.392857 0.0328049 0				0.16619 0.380594 0.0330627 0				0.170571 0.366326 0.0325195 0				0.16619 0.331381 0.0330584 0
			0.168181 0.427528 0.0327962 0				0.166588 0.383789 0.0332248 0				0.170969 0.423954 0.0327631 0				0.166588 0.370213 0.0331528 0
			0.168579 0.381478 0.0330008 0				0.166986 0.443489 0.0324813 0				0.171367 0.403562 0.0329073 0				0.166986 0.416681 0.0325421 0
			0.168978 0.383163 0.0328724 0				0.167384 0.412928 0.0329994 0				0.171766 0.414653 0.0327431 0				0.167384 0.34893 0.0327691 0
			0.169376 0.445381 0.03246 0				0.167783 0.349226 0.0327872 0				0.172164 0.39418 0.0320039 0				0.167783 0.366093 0.0328029 0
			0.169774 0.400159 0.0330837 0				0.168181 0.393628 0.0326537 0				0.172562 0.399283 0.0328241 0				0.168181 0.344817 0.03268 0
			0.170173 0.347019 0.0324039 0				0.168579 0.355857 0.03294 0				0.172961 0.406255 0.0322957 0				0.168579 0.341301 0.0328802 0
			0.170571 0.361707 0.0325142 0				0.168978 0.324107 0.0327049 0				0.173359 0.355584 0.0325217 0				0.168978 0.316369 0.0326484 0
			0.170969 0.322118 0.0328228 0				0.169376 0.425836 0.0324531 0				0.173757 0.400931 0.0326381 0				0.169376 0.403427 0.0323437 0
			0.171367 0.356309 0.0327546 0				0.169774 0.338445 0.0327549 0				0.174156 0.365547 0.0322632 0				0.169774 0.363423 0.0328638 0
			0.171766 0.310625 0.0327546 0				0.170173 0.388665 0.0323915 0				0.174554 0.383823 0.0325596 0				0.170173 0.296096 0.0324265 0
			0.172164 0.376229 0.0320519 0				0.170571 0.331919 0.0325765 0				0.174952 0.347399 0.0323034 0				0.170571 0.28158 0.0326956 0
			0.172562 0.366573 0.0327874 0				0.170969 0.341845 0.0327185 0				0.17535 0.374747 0.0324488 0				0.170969 0.325448 0.0328164 0
			0.172961 0.366639 0.0324484 0				0.171367 0.325708 0.0328467 0				0.175749 0.385469 0.0325945 0				0.171367 0.323734 0.0328495 0
			0.173359 0.350298 0.0326687 0				0.171766 0.347515 0.0326957 0				0.176147 0.447941 0.0325411 0				0.171766 0.333333 0.0325699 0
			0.173757 0.384564 0.0324486 0				0.172164 0.30918 0.0319214 0				0.176545 0.375966 0.0326317 0				0.172164 0.298975 0.031864 0
			0.174156 0.356965 0.0322816 0				0.172562 0.375664 0.0325758 0				0.176943 0.313485 0.0320417 0				0.172562 0.303022 0.0326672 0
			0.174554 0.335084 0.0324661 0				0.172961 0.324604 0.0322828 0				0.177342 0.403981 0.0322915 0				0.172961 0.294078 0.0323738 0
			0.174952 0.35128 0.0323474 0				0.173359 0.283973 0.0326566 0				0.17774 0.364959 0.032234 0				0.173359 0.298465 0.0325728 0
			0.17535 0.368929 0.0324669 0				0.173757 0.346743 0.0324215 0				0.178138 0.359841 0.0323095 0				0.173757 0.352538 0.0325418 0
			0.175749 0.331449 0.0324875 0				0.174156 0.328192 0.0324128 0				0.178537 0.360479 0.032944 0				0.174156 0.318532 0.0323262 0
			0.176147 0.367227 0.0326013 0				0.174554 0.324202 0.0324947 0				0.178935 0.349233 0.0319715 0				0.174554 0.340714 0.0326426 0
			0.176545 0.333255 0.0329195 0				0.174952 0.331008 0.0322643 0				0.179333 0.334992 0.0322196 0				0.174952 0.27564 0.0324309 0
			0.176943 0.344354 0.0322287 0				0.17535 0.30059 0.0323879 0				0.179731 0.396626 0.0321318 0				0.17535 0.322976 0.0323016 0
			0.177342 0.336421 0.0323202 0				0.175749 0.284883 0.032482 0				0.18013 0.367346 0.0321805 0				0.175749 0.299456 0.0323687 0
			0.17774 0.359008 0.0321972 0				0.176147 0.39437 0.0323867 0				0.180528 0.362422 0.0333779 0				0.176147 0.383109 0.0325022 0
			0.178138 0.353002 0.0325237 0				0.176545 0.313008 0.0326797 0				0.180926 0.345866 0.0333629 0				0.176545 0.271703 0.0327921 0
			0.178537 0.326647 0.0329725 0				0.176943 0.309383 0.0319232 0				0.181324 0.305918 0.0341973 0				0.176943 0.297035 0.0321653 0
			0.178935 0.265534 0.0320443 0				0.177342 0.298282 0.0323446 0				0.181723 0.297912 0.0336819 0				0.177342 0.26777 0.0323059 0
			0.179333 0.320477 0.0322859 0				0.17774 0.307273 0.0320923 0				0.182121 0.339032 0.0342302 0				0.17774 0.275289 0.03219 0
			0.179731 0.320823 0.0319545 0				0.178138 0.291118 0.0323506 0				0.182519 0.354864 0.0341707 0				0.178138 0.288157 0.0324296 0
			0.18013 0.335066 0.0322815 0				0.178537 0.27592 0.0327942 0				0.182917 0.34858 0.034535 0				0.178537 0.288837 0.0331462 0
			0.180528 0.335125 0.0332508 0				0.178935 0.316034 0.0319632 0				0.183316 0.35 0.03502 0				0.178935 0.268821 0.0320413 0
			0.180926 0.317751 0.0333005 0				0.179333 0.282319 0.0322483 0				0.183714 0.388763 0.0346092 0				0.179333 0.328495 0.0324178 0
			0.181324 0.333778 0.0342135 0				0.179731 0.319012 0.0319754 0				0.184112 0.374092 0.0348814 0				0.179731 0.308889 0.03199 0
			0.181723 0.279446 0.0334878 0				0.18013 0.324501 0.0322097 0				0.18451 0.341979 0.0340444 0				0.18013 0.25624 0.0319485 0
			0.182121 0.28067 0.0341541 0				0.180528 0.332545 0.0333718 0				0.184909 0.371875 0.0348716 0				0.180528 0.296018 0.033262 0
			0.182519 0.371983 0.0342791 0				0.180926 0.264067 0.0331736 0				0.185307 0.366052 0.035457 0				0.180926 0.279795 0.0332364 0
			0.182917 0.330919 0.0347136 0				0.181324 0.295496 0.0342398 0				0.185705 0.365119 0.0351105 0				0.181324 0.287684 0.0342888 0
			0.183316 0.340695 0.0350567 0				0.181723 0.26899 0.0336279 0				0.186103 0.334056 0.0358436 0				0.181723 0.267074 0.0335692 0
			0.183714 0.289291 0.0345027 0				0.182121 0.24977 0.0339156 0				0.186502 0.357523 0.0355666 0				0.182121 0.233962 0.0340741 0
			0.184112 0.341806 0.0348849 0				0.182519 0.290038 0.0342946 0				0.1869 0.296465 0.0358607 0				0.182519 0.291862 0.0343402 0
			0.18451 0.260903 0.0338225 0				0.182917 0.292093 0.034565 0				0.187298 0.290387 0.0356173 0				0.182917 0.320597 0.0346604 0
			0.184909 0.255159 0.0349717 0				0.183316 0.253883 0.0350561 0				0.187696 0.276485 0.0348276 0				0.183316 0.310039 0.034834 0
			0.185307 0.308474 0.0352851 0				0.183714 0.250567 0.0346057 0				0.188094 0.31878 0.0346541 0				0.183714 0.2678 0.0346621 0
			0.185705 0.328297 0.0351022 0				0.184112 0.273128 0.0348605 0				0.188493 0.256244 0.0340829 0				0.184112 0.304367 0.0347401 0
			0.186103 0.320124 0.0358205 0				0.18451 0.243948 0.0339639 0				0.188891 0.327298 0.0339791 0				0.18451 0.299856 0.0338734 0
			0.186502 0.317302 0.0354563 0				0.184909 0.223393 0.0346919 0				0.189289 0.283778 0.0340804 0				0.184909 0.249157 0.034805 0
			0.1869 0.258658 0.0358279 0				0.185307 0.223131 0.035294 0				0.189687 0.311199 0.0343308 0				0.185307 0.261815 0.0351955 0
			0.187298 0.230977 0.0355461 0				0.185705 0.273016 0.035065 0				0.190086 0.307978 0.0341132 0				0.185705 0.312996 0.0349861 0
			0.187696 0.252872 0.034547 0				0.186103 0.256863 0.0356903 0				0.190484 0.280858 0.033299 0				0.186103 0.287187 0.0359544 0
			0.188094 0.282623 0.0346434 0				0.186502 0.236961 0.0354534 0				0.190882 0.29589 0.0337524 0				0.186502 0.268506 0.0355306 0
			0.188493 0.293188 0.0341396 0				0.1869 0.221926 0.0358897 0				0.19128 0.316668 0.0333768 0				0.1869 0.201821 0.0360234 0
			0.188891 0.29807 0.0339461 0				0.187298 0.245851 0.0355713 0				0.191678 0.281879 0.033307 0				0.187298 0.281231 0.035589 0
			0.189289 0.27454 0.0339863 0				0.187696 0.220204 0.0348305 0				0.192077 0.308092 0.0329666 0				0.187696 0.181743 0.0346093 0
			0.189687 0.255762 0.0342718 0				0.188094 0.266312 0.0346445 0				0.192475 0.310627 0.0328556 0				0.188094 0.227009 0.0344899 0
			0.190086 0.276623 0.0340039 0				0.188493 0.280889 0.0339604 0				0.192873 0.365138 0.033426 0				0.188493 0.21036 0.0340857 0
			0.190484 0.266048 0.0335003 0				0.188891 0.223759 0.0338586 0				0.193271 0.308867 0.0327469 0				0.188891 0.235524 0.0339144 0
			0.190882 0.208754 0.0336654 0				0.189289 0.256112 0.0340072 0				0.193669 0.370285 0.0334115 0				0.189289 0.237408 0.033879 0
			0.19128 0.298609 0.0332105 0				0.189687 0.258643 0.0342962 0				0.194068 0.282296 0.0325199 0				0.189687 0.288987 0.0341352 0
			0.191678 0.239181 0.0333749 0				0.190086 0.237199 0.034071 0				0.194466 0.306218 0.0326349 0				0.190086 0.235482 0.0340256 0
			0.192077 0.271681 0.0330194 0				0.190484 0.209195 0.0332685 0				0.194864 0.311258 0.0333167 0				0.190484 0.204509 0.0332794 0
			0.192475 0.246385 0.0330276 0				0.190882 0.235005 0.0336769 0				0.195262 0.318414 0.0329506 0				0.190882 0.218609 0.0336503 0
			0.192873 0.270525 0.0336177 0				0.19128 0.225008 0.0333852 0				0.19566 0.254823 0.0329332 0				0.19128 0.246711 0.0332566 0
			0.193271 0.248529 0.0327615 0				0.191678 0.25138 0.0334084 0				0.196059 0.264974 0.0327977 0				0.191678 0.193277 0.0334081 0
			0.193669 0.295463 0.0332751 0				0.192077 0.247582 0.0330555 0				0.196457 0.300043 0.0328132 0				0.192077 0.256553 0.0329159 0
			0.194068 0.22889 0.0323653 0				0.192475 0.263066 0.0329331 0				0.196855 0.325345 0.0329119 0				0.192475 0.206228 0.0328414 0
			0.194466 0.28988 0.0328213 0				0.192873 0.277783 0.0336337 0				0.197253 0.275042 0.0324676 0				0.192873 0.260775 0.0335027 0
			0.194864 0.285972 0.0331968 0				0.193271 0.273313 0.0328017 0				0.197651 0.269037 0.0330968 0				0.193271 0.233651 0.0327779 0
			0.195262 0.210745 0.0328906 0				0.193669 0.267527 0.0334417 0				0.19805 0.343349 0.0329122 0				0.193669 0.233986 0.0333475 0
			0.19566 0.183635 0.0328177 0				0.194068 0.256981 0.0325207 0				0.198448 0.322122 0.0330085 0				0.194068 0.17746 0.0322818 0
			0.196059 0.274232 0.0327613 0				0.194466 0.291252 0.0327489 0				0.198846 0.315123 0.0327525 0				0.194466 0.216853 0.032794 0
			0.196457 0.243867 0.032713 0				0.194864 0.224538 0.0333162 0				0.199244 0.27525 0.0325241 0				0.194864 0.263281 0.0331455 0
			0.196855 0.304966 0.0331288 0				0.195262 0.261872 0.0331264 0				0.199642 0.227974 0.032984 0				0.195262 0.237218 0.0329679 0
			0.197253 0.208792 0.0325174 0				0.19566 0.207163 0.0329073 0				0.20004 0.354764 0.0326745 0				0.19566 0.216581 0.0330264 0
			0.197651 0.25928 0.0330746 0				0.196059 0.218899 0.0327206 0				0.200439 0.257669 0.0328424 0				0.196059 0.196198 0.0327521 0
			0.19805 0.241754 0.0328385 0				0.196457 0.212223 0.0327625 0				0.200837 0.279667 0.0327042 0				0.196457 0.186158 0.0327255 0
			0.198448 0.263617 0.0329474 0				0.196855 0.259586 0.0330897 0				0.201235 0.283389 0.0322254 0				0.196855 0.209931 0.0331964 0
			0.198846 0.274044 0.0327433 0				0.197253 0.211875 0.0324568 0				0.201633 0.307634 0.0328036 0				0.197253 0.189083 0.0324611 0
			0.199244 0.246745 0.0326006 0				0.197651 0.223157 0.0329218 0				0.202031 0.309102 0.0322191 0				0.197651 0.240633 0.0330904 0
			0.199642 0.228664 0.0329771 0				0.19805 0.253887 0.0326993 0				0.202429 0.319613 0.0325605 0				0.19805 0.215852 0.032731 0
			0.20004 0.271754 0.0327158 0				0.198448 0.274742 0.0329555 0				0.202828 0.279031 0.032512 0				0.198448 0.224399 0.0329758 0
			0.200439 0.206186 0.032812 0				0.198846 0.235089 0.0325741 0				0.203226 0.275521 0.0324578 0				0.198846 0.223195 0.0324457 0
			0.200837 0.22625 0.0326904 0				0.199244 0.172538 0.0324498 0				0.203624 0.260796 0.0321936 0				0.199244 0.214482 0.0326256 0
			0.201235 0.270237 0.0322624 0				0.199642 0.214009 0.0329794 0				0.204022 0.307014 0.0320807 0				0.199642 0.169224 0.0329314 0
			0.201633 0.218876 0.0326236 0				0.20004 0.24726 0.0327082 0				0.20442 0.317955 0.032681 0				0.20004 0.229131 0.0327198 0
			0.202031 0.289868 0.0322776 0				0.200439 0.202542 0.0328331 0				0.204818 0.296836 0.0322851 0				0.200439 0.225636 0.0325644 0
			0.202429 0.253746 0.0325694 0				0.200837 0.199417 0.0326712 0				0.205216 0.219603 0.0323139 0				0.200837 0.19475 0.0324859 0
			0.202828 0.22782 0.0325461 0				0.201235 0.261765 0.0323387 0				0.205615 0.240936 0.0323029 0				0.201235 0.239851 0.0320435 0
			0.203226 0.203837 0.0324653 0				0.201633 0.218289 0.0326621 0				0.206013 0.229557 0.0322971 0				0.201633 0.218079 0.0326031 0
			0.203624 0.204721 0.0322918 0				0.202031 0.264045 0.032171 0				0.206411 0.299672 0.0324774 0				0.202031 0.225782 0.0322325 0
			0.204022 0.240468 0.0321762 0				0.202429 0.245497 0.0327046 0				0.206809 0.241306 0.0322587 0				0.202429 0.191961 0.0325432 0
			0.20442 0.21488 0.0326972 0				0.202828 0.189891 0.0322897 0				0.207207 0.198002 0.0320866 0				0.202828 0.22193 0.0325864 0
			0.204818 0.232738 0.0321688 0				0.203226 0.208841 0.0326698 0				0.207605 0.259547 0.031981 0				0.203226 0.217515 0.0325083 0
			0.205216 0.175724 0.0323586 0				0.203624 0.188849 0.0321638 0				0.208003 0.234729 0.0323006 0				0.203624 0.216051 0.0322639 0
			0.205615 0.210715 0.0323006 0				0.204022 0.27662 0.0321783 0				0.208402 0.306866 0.0317845 0				0.204022 0.193683 0.0321404 0
			0.206013 0.221429 0.0323674 0				0.20442 0.210765 0.0326754 0				0.2088 0.24406 0.031675 0				0.20442 0.215004 0.0327106 0
			0.206411 0.252504 0.0322714 0				0.204818 0.169489 0.0321941 0				0.209198 0.21282 0.0313826 0				0.204818 0.220189 0.0322412 0
			0.206809 0.242939 0.0322354 0				0.205216 0.218134 0.0321488 0				0.209596 0.260571 0.0318785 0				0.205216 0.176709 0.032335 0
			0.207207 0.204853 0.0320449 0				0.205615 0.133401 0.0321705 0				0.209994 0.284065 0.0319486 0				0.205615 0.168127 0.0321962 0
			0.207605 0.231189 0.0318991 0				0.206013 0.205008 0.0323648 0				0.210392 0.271657 0.0317164 0				0.206013 0.200739 0.0323091 0
			0.208003 0.243924 0.0321304 0				0.206411 0.253284 0.032153 0				0.21079 0.267593 0.0317669 0				0.206411 0.205829 0.0323201 0
			0.208402 0.21979 0.0317641 0				0.206809 0.161633 0.0322363 0				0.211188 0.285794 0.0318113 0				0.206809 0.172816 0.0322347 0
			0.2088 0.150407 0.0316435 0				0.207207 0.169576 0.0322299 0				0.211587 0.224741 0.0317546 0				0.207207 0.185318 0.0321311 0
			0.209198 0.15605 0.0315414 0				0.207605 0.227872 0.0320204 0				0.211985 0.201141 0.0320208 0				0.207605 0.186691 0.031814 0
			0.209596 0.206939 0.0319177 0				0.208003 0.214204 0.0321648 0				0.212383 0.21472 0.0315348 0				0.208003 0.188465 0.0321128 0
			0.209994 0.205203 0.0318433 0				0.208402 0.218336 0.031775 0				0.212781 0.281741 0.0316741 0				0.208402 0.178312 0.031686 0
			0.210392 0.23771 0.0317925 0				0.2088 0.139056 0.0316701 0				0.213179 0.223374 0.0317972 0				0.2088 0.166558 0.0317115 0
			0.21079 0.173068 0.0317149 0				0.209198 0.20609 0.0315463 0				0.213577 0.241536 0.0314583 0				0.209198 0.0930289 0.0314101 0
			0.211188 0.199481 0.0316041 0				0.209596 0.235143 0.0318441 0				0.213975 0.193964 0.0320666 0				0.209596 0.193102 0.0317881 0
			0.211587 0.199361 0.0316386 0				0.209994 0.206951 0.0317945 0				0.214373 0.175781 0.0313148 0				0.209994 0.200325 0.0317896 0
			0.211985 0.181663 0.0321018 0				0.210392 0.229223 0.0318141 0				0.214771 0.222702 0.0318738 0				0.210392 0.17462 0.0316402 0
			0.212383 0.156038 0.0317094 0				0.21079 0.178583 0.0316979 0				0.215169 0.253011 0.0317191 0				0.21079 0.201047 0.0317098 0
			0.212781 0.240729 0.0319876 0				0.211188 0.238787 0.0316396 0				0.215568 0.221647 0.0317443 0				0.211188 0.247845 0.0315993 0
			0.213179 0.235008 0.031698 0				0.211587 0.159258 0.031624 0				0.215966 0.226685 0.0315045 0				0.211587 0.127654 0.0315172 0
			0.213577 0.206975 0.0314093 0				0.211985 0.14401 0.0319994 0				0.216364 0.185653 0.0313797 0				0.211985 0.0743684 0.0319624 0
			0.213975 0.133574 0.0319968 0				0.212383 0.164957 0.0316418 0				0.216762 0.230714 0.0316904 0				0.212383 0.153631 0.0315076 0
			0.214373 0.136852 0.0312031 0				0.212781 0.231822 0.0317324 0				0.21716 0.238587 0.0314321 0				0.212781 0.215425 0.0318214 0
			0.214771 0.201043 0.0319745 0				0.213179 0.177552 0.03178 0				0.217558 0.228633 0.0313849 0				0.213179 0.145335 0.0317791 0
			0.215169 0.203407 0.0316675 0				0.213577 0.177665 0.0314377 0				0.217956 0.237194 0.0316042 0				0.213577 0.166144 0.0314077 0
			0.215568 0.161165 0.0317112 0				0.213975 0.114824 0.031944 0				0.218354 0.241504 0.0314766 0				0.213975 0.137917 0.0318721 0
			0.215966 0.174647 0.0314135 0				0.214373 0.124787 0.0312156 0				0.218752 0.238277 0.0316461 0				0.214373 0.137587 0.0312849 0
			0.216364 0.15086 0.0312713 0				0.214771 0.16496 0.0318577 0				0.21915 0.222382 0.0313155 0				0.214771 0.174758 0.031928 0
			0.216762 0.125913 0.0316755 0				0.215169 0.2 0.031633 0				0.219548 0.229131 0.031466 0				0.215169 0.20935 0.0317796 0
			0.21716 0.17236 0.0313431 0				0.215568 0.199759 0.0317753 0				0.219946 0.217379 0.0316445 0				0.215568 0.177189 0.0317236 0
			0.217558 0.192031 0.0314449 0				0.215966 0.162578 0.0315154 0				0.220345 0.183385 0.0313606 0				0.215966 0.145925 0.0314951 0
			0.217956 0.196996 0.0315087 0				0.216364 0.171814 0.0313375 0				0.220743 0.215521 0.0316846 0				0.216364 0.145309 0.0314255 0
			0.218354 0.124318 0.0314472 0				0.216762 0.127222 0.0315647 0				0.221141 0.193712 0.0309838 0				0.216762 0.101816 0.031521 0
			0.218752 0.164831 0.0316885 0				0.21716 0.17337 0.0314519 0				0.221539 0.175622 0.0313558 0				0.21716 0.124224 0.0314036 0
			0.21915 0.208766 0.0312465 0				0.217558 0.210625 0.0314111 0				0.221937 0.197636 0.0313379 0				0.217558 0.172422 0.0313424 0
			0.219548 0.132504 0.0313301 0				0.217956 0.233043 0.0314928 0				0.222335 0.166276 0.0312672 0				0.217956 0.132569 0.031471 0
			0.219946 0.162281 0.031496 0				0.218354 0.204988 0.0314634 0				0.222733 0.239093 0.0313835 0				0.218354 0.13067 0.0314234 0
			0.220345 0.145038 0.03121 0				0.218752 0.148308 0.0316118 0				0.223131 0.188395 0.0307686 0				0.218752 0.103068 0.0316003 0
			0.220743 0.171919 0.031503 0				0.21915 0.200621 0.0312382 0				0.223529 0.198791 0.0313857 0				0.21915 0.188557 0.031154 0
			0.221141 0.180221 0.0309592 0				0.219548 0.144871 0.0316863 0				0.223927 0.19751 0.0314288 0				0.219548 0.130423 0.0314843 0
			0.221539 0.168196 0.0314706 0				0.219946 0.130477 0.0316596 0				0.224325 0.23057 0.0311272 0				0.219946 0.10632 0.0315647 0
			0.221937 0.1745 0.0311934 0				0.220345 0.120692 0.0312419 0				0.224723 0.233462 0.0314888 0				0.220345 0.155038 0.0313025 0
			0.222335 0.161671 0.0314083 0				0.220743 0.16015 0.0315713 0				0.225121 0.202237 0.0311416 0				0.220743 0.151185 0.0314764 0
			0.222733 0.16853 0.0315554 0				0.221141 0.141044 0.0307601 0				0.225519 0.212192 0.0311972 0				0.221141 0.118026 0.0308976 0
			0.223131 0.143482 0.0307665 0				0.221539 0.182737 0.0313371 0				0.225917 0.209237 0.0309313 0				0.221539 0.181882 0.0312707 0
			0.223529 0.168604 0.0315725 0				0.221937 0.17213 0.0313557 0				0.226315 0.196217 0.0302856 0				0.221937 0.0841538 0.0311861 0
			0.223927 0.112874 0.0312919 0				0.222335 0.123224 0.0314198 0				0.226713 0.198953 0.0303925 0				0.222335 0.12541 0.031204 0
			0.224325 0.088251 0.0310049 0				0.222733 0.194879 0.0314977 0				0.227111 0.195731 0.0308145 0				0.222733 0.188663 0.0316002 0
			0.224723 0.17044 0.0313164 0				0.223131 0.206138 0.0309475 0				0.227509 0.188802 0.0305731 0				0.223131 0.121741 0.0308345 0
			0.225121 0.139955 0.0310033 0				0.223529 0.137091 0.0314482 0				0.227907 0.178066 0.030777 0				0.223529 0.143448 0.031285 0
			0.225519 0.134172 0.0311816 0				0.223927 0.136398 0.031299 0				0.228305 0.242245 0.0307814 0				0.223927 0.151647 0.0312876 0
			0.225917 0.103931 0.0307864 0				0.224325 0.159734 0.0312829 0				0.228703 0.191179 0.0308074 0				0.224325 0.195133 0.0311164 0
			0.226315 0.177565 0.0302374 0				0.224723 0.16109 0.0312683 0				0.229102 0.155112 0.0306685 0
			0.226713 0.104097 0.0303187 0				0.225121 0.1674 0.0312534 0				0.2295 0.0921612 0.030407 0
			0.227111 0.133089 0.030809 0				0.225519 0.160357 0.0311335 0				0.229898 0.209639 0.0304533 0
			0.227509 0.14618 0.0306298 0				0.225917 0.164504 0.0309984 0				0.230296 0.188697 0.0304608 0
			0.227907 0.0950537 0.0306504 0				0.226315 0.151461 0.0303106 0				0.230694 0.15296 0.0303865 0
			0.228305 0.180984 0.0305843 0				0.226713 0.0659686 0.030196 0				0.231092 0.185481 0.0304886 0
			0.228703 0.177102 0.0307648 0				0.227111 0.148427 0.0308368 0				0.23149 0.18033 0.0302777 0
			0.229102 0.131194 0.0307196 0				0.227509 0.150599 0.030529 0				0.231888 0.135678 0.0303409 0
			0.2295 0.0697436 0.0304225 0				0.227907 0.134048 0.0306109 0				0.232286 0.186016 0.0305996 0
			0.229898 0.172884 0.0304612 0				0.228305 0.179157 0.0306019 0				0.232684 0.198838 0.030055 0
			0.230296 0.172423 0.0305719 0				0.228703 0.136674 0.0306466 0				0.233082 0.187949 0.0298369 0
			0.230694 0.0997076 0.0303088 0				0.229102 0.121343 0.0306747 0				0.23348 0.177561 0.0297802 0
			0.231092 0.0853499 0.0303934 0				0.2295 0.0834799 0.0304904 0				0.233878 0.161882 0.0302122 0
			0.23149 0.121905 0.0303264 0				0.229898 0.164901 0.0303937 0				0.234276 0.256254 0.030249 0
			0.231888 0.0885125 0.0303636 0				0.230296 0.149337 0.0305408 0				0.234674 0.200939 0.0301439 0
			0.232286 0.138992 0.0305792 0				0.230694 0.110417 0.030284 0				0.235072 0.182246 0.0305248 0
			0.232684 0.103958 0.0300113 0				0.231092 0.11957 0.0303697 0				0.23547 0.159479 0.0298871 0
			0.233082 0.166337 0.0298811 0				0.23149 0.120147 0.0303559 0				0.235868 0.158515 0.030015 0
			0.23348 0.152994 0.0297505 0				0.231888 0.0680413 0.0304596 0				0.236266 0.137279 0.0299354 0
			0.233878 0.138487 0.0302149 0				0.232286 0.186239 0.030614 0				0.236664 0.138506 0.0301196 0
			0.234276 0.159855 0.0301999 0				0.232684 0.0985838 0.0301503 0				0.237062 0.140513 0.0304849 0
			0.234674 0.108779 0.0301615 0				0.233082 0.116301 0.029866 0				0.237459 0.166402 0.0299444 0
			0.235072 0.103744 0.0303831 0				0.23348 0.0941198 0.0296473 0				0.237857 0.160934 0.0298169 0
			0.23547 0.11259 0.0298487 0				0.233878 0.128303 0.0302864 0				0.238255 0.184674 0.030101 0
			0.235868 0.103043 0.0299863 0				0.234276 0.122364 0.0301936 0				0.238653 0.189841 0.0302679 0
			0.236266 0.100429 0.0299386 0				0.234674 0.115287 0.0302141 0				0.239051 0.136038 0.0301917 0
			0.236664 0.0764684 0.0301152 0				0.235072 0.118199 0.0304445 0				0.239449 0.16559 0.0296474 0
			0.237062 0.0738828 0.0303529 0				0.23547 0.121491 0.0298429 0				0.239847 0.154598 0.0302619 0
			0.237459 0.127902 0.029911 0				0.235868 0.0544928 0.0299494 0				0.240245 0.130435 0.0300189 0
			0.237857 0.141649 0.02972 0				0.236266 0.0889896 0.0299441 0				0.240643 0.21675 0.0298364 0
			0.238255 0.164022 0.0300883 0				0.236664 0.111059 0.0301054 0				0.241041 0.135324 0.0299451 0
			0.238653 0.135286 0.0301852 0				0.237062 0.0942491 0.0304052 0				0.241439 0.148352 0.0297825 0
			0.239051 0.0600877 0.0300605 0				0.237459 0.137527 0.0300758 0				0.241837 0.15828 0.0300831 0
			0.239449 0.102396 0.0294898 0				0.237857 0.113234 0.0297343 0				0.242235 0.173993 0.0301443 0
			0.239847 0.0918899 0.0301871 0				0.238255 0.131993 0.0301999 0				0.242633 0.14062 0.0305052 0
			0.240245 0.0759648 0.0300167 0				0.238653 0.124367 0.0301625 0				0.243031 0.156396 0.0294488 0
			0.240643 0.163585 0.0297578 0				0.239051 0.0600512 0.0300266 0				0.243429 0.150605 0.0299944 0
			0.241041 0.0467986 0.0298328 0				0.239449 0.0978819 0.0296217 0				0.243827 0.13927 0.0300465 0
			0.241439 0.090603 0.0296276 0				0.239847 0.0831643 0.0302126 0				0.244225 0.151966 0.0299411 0
			0.241837 0.109964 0.0299881 0				0.240245 0.10347 0.030042 0				0.244623 0.137939 0.0299275 0
			0.242235 0.121619 0.0300762 0				0.240643 0.190043 0.0299075 0				0.245021 0.157143 0.029819 0
			0.242633 0.0727072 0.0303596 0				0.241041 0.106331 0.0299479 0				0.245419 0.160395 0.029817 0
			0.243031 0.129023 0.0294811 0				0.241439 0.0867812 0.0296775 0				0.245816 0.153511 0.0297391 0
			0.243429 0.0649216 0.0299057 0				0.241837 0.0983288 0.0300757 0				0.246214 0.0875018 0.0296478 0
			0.243827 0.110122 0.0299376 0				0.242235 0.100971 0.0301479 0				0.246612 0.125515 0.0300378 0
			0.244225 0.162831 0.0299846 0				0.242633 0.103788 0.0303224 0				0.24701 0.125298 0.0297207 0
			0.244623 0.0798171 0.0298077 0				0.243031 0.138515 0.0294654 0				0.247408 0.126983 0.0298859 0
			0.245021 0.130516 0.0298838 0				0.243429 0.0817663 0.0302009 0				0.247806 0.11777 0.029676 0
			0.245419 0.119204 0.0298574 0				0.243827 0.083834 0.0300536 0				0.248204 0.159037 0.0297248 0
			0.245816 0.0832514 0.0295893 0				0.244225 0.127145 0.0299698 0				0.248602 0.0898726 0.0300685 0
			0.246214 0.0671647 0.0296534 0				0.244623 0.0577355 0.0297321 0				0.249 0.141176 0.0295962 0
			0.246612 0.0888218 0.0298625 0				0.245021 0.151344 0.0299066 0				0.249398 0.110362 0.0294877 0
			0.24701 0.0782807 0.0298824 0				0.245419 0.0847075 0.0298131 0				0.249796 0.14117 0.0296659 0
			0.247408 0.11813 0.0299642 0				0.245816 0.122015 0.0296222 0				0.250194 0.172304 0.0298054 0
			0.247806 0.0631359 0.0296912 0				0.246214 0.0874218 0.0296366 0				0.250591 0.0818936 0.029626 0
			0.248204 0.0946267 0.0295459 0				0.246612 0.0889638 0.0299012 0				0.250989 0.097104 0.029691 0
			0.248602 0.0891643 0.0300232 0				0.24701 0.046 0.0298285 0				0.251387 0.113491 0.0295988 0
			0.249 0.101765 0.0296436 0				0.247408 0.0705028 0.0298317 0				0.251785 0.100588 0.0296175 0
			0.249398 0.0497222 0.0294723 0				0.247806 0.127665 0.0298342 0				0.252183 0.149477 0.029844 0
			0.249796 0.0810369 0.0296288 0				0.248204 0.116818 0.0296244 0				0.252581 0.0877339 0.0297445 0
			0.250194 0.152521 0.029726 0				0.248602 0.0359066 0.0300135 0				0.252979 0.157338 0.0293856 0
			0.250591 0.0513476 0.0296189 0				0.249 0.0479585 0.0294837 0				0.253377 0.0629642 0.0294465 0
			0.250989 0.0878228 0.0297419 0				0.249398 0.0784028 0.0293993 0				0.253775 0.126902 0.0296953 0
			0.251387 0.0322323 0.0295292 0				0.249796 0.0994433 0.029612 0				0.254172 0.191244 0.0297974 0
			0.251785 0.0683045 0.029673 0				0.250194 0.114671 0.029767 0				0.25457 0.0964017 0.0293905 0
			0.252183 0.062901 0.0297391 0				0.250591 0.0591914 0.029598 0				0.254968 0.117079 0.0294021 0
			0.252581 0.0853084 0.0298095 0				0.250989 0.0760991 0.0297926 0				0.255366 0.112681 0.0296519 0
			0.252979 0.0995564 0.0293346 0				0.251387 0.0715925 0.0294849 0				0.255764 0.163061 0.0292368 0
			0.253377 0.0784044 0.0295235 0				0.251785 0.0293772 0.0295966 0				0.256162 0.136719 0.0294505 0
			0.253775 0.0437152 0.0297186 0				0.252183 0.108787 0.0297599 0				0.25656 0.148805 0.0292402 0
			0.254172 0.117199 0.0296997 0				0.252581 0.062474 0.0296776 0				0.256958 0.115176 0.0291378 0
			0.25457 0.0316313 0.0291947 0				0.252979 0.0995564 0.0293023 0				0.257355 0.125054 0.0300545 0
			0.254968 0.058866 0.0293812 0				0.253377 0.0383425 0.0295132 0				0.257753 0.109107 0.0299848 0
			0.255366 0.077436 0.0297518 0				0.253775 0.0991666 0.0297699 0				0.258151 0.122951 0.0301345 0
			0.255764 0.0632653 0.0292158 0				0.254172 0.121265 0.0296665 0
			0.256162 0.0957104 0.0292949 0				0.25457 0.0933173 0.0292988 0
			0.25656 0.113798 0.0291361 0				0.254968 0.0757389 0.0292452 0
			0.256958 0.074329 0.0290303 0				0.255366 0.0561852 0.0297967 0
			0.257355 0.0559653 0.029955 0				0.255764 0.13602 0.0293415 0
			0.257753 0.0961123 0.0297998 0				0.256162 0.0567262 0.0295172 0
			0.258151 0.052103 0.0301937 0				0.25656 0.112193 0.0293039 0
			0.258549 0.0737828 0.0304669 0				0.256958 0.130592 0.0290478 0
			0.258947 0.0707773 0.0305475 0				0.257355 0.0855749 0.0299618 0
			0.259345 0.068663 0.0310178 0				0.257753 0.128762 0.0297563 0
			0.259742 0.021908 0.0308095 0				0.258151 0.0807107 0.0299573 0
			0.26014 0.0715463 0.031341 0				0.258549 0.0878652 0.0306499 0
			0.260538 0.0533437 0.0311251 0				0.258947 0.0491779 0.0302853 0
			0.260936 0.05176 0.031661 0				0.259345 0.109003 0.030913 0
			0.261334 0.02748 0.0316073 0				0.259742 0.0285068 0.0308156 0
			0.261732 0.0709486 0.0313115 0				0.26014 0.069741 0.031069 0
			0.262129 0.0460537 0.0318157 0				0.260538 0.047395 0.0311453 0
			0.262527 0.0411165 0.0319537 0				0.260936 0.0448 0.0316766 0
			0.262925 0.0094103 0.0317675 0				0.261334 0.067 0.0316695 0
			0.263323 0.0490132 0.031944 0				0.261732 0.0880237 0.0312705 0
			0.263721 0.118349 0.0323045 0				0.262129 0.0535395 0.0319379 0
			0.264119 0.101516 0.032396 0				0.262527 0.0509372 0.0320231 0
			0.264516 0.0883869 0.0321982 0				0.262925 0.0491115 0.0316456 0
			0.264914 0.0856134 0.0330778 0				0.263323 0.115337 0.0318804 0
			0.265312 0.027907 0.0337772 0				0.263721 0.0334446 0.0321833 0
			0.26571 0.0146445 0.0342384 0				0.264119 0.129233 0.0323001 0
			0.266108 0.0848171 0.035061 0				0.264516 0.0207771 0.0318481 0
			0.266505 0.0816767 0.0347777 0				0.264914 0.0397617 0.0328701 0
			0.266903 0.0723187 0.0355109 0				0.265312 0.036093 0.0337288 0
			0.267301 0.0263918 0.0358383 0				0.26571 -0.0026067 0.034341 0
			0.267699 0.0098953 0.0359299 0				0.266108 0.0464392 0.0348672 0
			0.268097 0.0599576 0.0363111 0				0.266505 0.102424 0.0346538 0
			0.268494 -0.0106417 0.0366313 0				0.266903 0.109959 0.035653 0
			0.268892 0.0056875 0.0370106 0				0.267301 0.0082474 0.0358618 0
			0.26929 0.0705685 0.037381 0				0.267699 0.0064398 0.0358748 0
			0.269688 -0.0031112 0.0368304 0				0.268097 0.0980402 0.0364241 0
			0.270086 -0.041077 0.0375257 0				0.268494 0.0529946 0.0365741 0
			0.270483 0.0205795 0.0381464 0				0.268892 0.0329093 0.0370741 0
			0.270881 0.0485932 0.0382812 0				0.26929 0.0775919 0.0373614 0
			0.271279 0.0287823 0.0391429 0				0.269688 0.022 0.0370012 0
			0.271677 0.0192441 0.037902 0				0.270086 0.0029445 0.037418 0
			0.272074 0.0109513 0.0366037 0				0.270483 0.0309941 0.0381821 0
			0.272472 -0.0125273 0.0363529 0				0.270881 0.0380422 0.0383431 0
			0.27287 0.0190628 0.0360007 0				0.271279 0.0425584 0.0392091 0
			0.273268 0.0188156 0.0359049 0				0.271677 0.088779 0.0379395 0
			0.273665 0.049363 0.0359193 0				0.272074 0.0529867 0.0367276 0
			0.274063 -0.0564969 0.0356372 0				0.272472 -0.0266958 0.0366305 0
			0.274461 -0.0279874 0.0361526 0				0.27287 0.0078274 0.0359791 0
			0.274859 0.011022 0.035206 0				0.273268 0.0253669 0.0359003 0
			0.275256 0.0027947 0.0351622 0				0.273665 0.0643843 0.0357531 0
			0.275654 0.0020325 0.0357581 0				0.274063 -0.002235 0.0357199 0
			0.276052 -0.0020418 0.0349926 0				0.274461 -0.030608 0.0360452 0
			0.27645 0.0132861 0.0351669 0				0.274859 0.0404308 0.0352805 0
			0.276847 0.0457963 0.0349514 0				0.275256 0.0330792 0.0351421 0
			0.277245 0.0696 0.0351509 0				0.275654 0.0144817 0.0355295 0
			0.277643 0.0059761 0.0351912 0				0.276052 0.0201693 0.0348606 0
			0.278041 -0.0178501 0.0350558 0				0.27645 0.0447769 0.035316 0
			0.278438 0.0143569 0.0351329 0				0.276847 0.0671786 0.0348918 0
			0.278836 0.0750741 0.0349872 0				0.277245 0.0654 0.0349145 0
			0.279234 0.005055 0.0352231 0				0.277643 0.0265438 0.0350914 0
			0.279632 0.0899801 0.0351207 0				0.278041 0.0052261 0.0353311 0
			0.280029 0.0180799 0.0347142 0				0.278438 0.0211865 0.034953 0
			0.280427 -0.0222891 0.0350586 0				0.278836 0.0856368 0.0351583 0
			0.280825 0.0285363 0.0350761 0				0.279234 0.0248748 0.0353911 0
			0.281222 -0.0125125 0.0350021 0				0.279632 0.0645065 0.035047 0
			0.28162 0.046875 0.0345044 0				0.280029 0.0237817 0.0348683 0
			0.282018 -0.0502458 0.0348369 0				0.280427 -0.0473895 0.0349377 0
			0.282415 0.0426427 0.0350389 0				0.280825 0.031778 0.0349407 0
			0.282813 0.0021287 0.0347898 0				0.281222 -0.0174874 0.0352925 0
			0.283211 0.0430967 0.0346491 0				0.28162 0.0525962 0.034534 0
			0.283609 0.05083 0.0346348 0				0.282018 0.0287611 0.0349806 0
			0.284006 -0.0082341 0.0349414 0				0.282415 0.0344345 0.0350913 0
			0.284404 0.0014414 0.0348659 0				0.282813 0.0644555 0.0348352 0
			0.284802 0.0016651 0.0347293 0				0.283211 0.0458087 0.0348371 0
			0.285199 0.0284723 0.0347124 0				0.283609 0.0770019 0.0346389 0
			0.285597 0.108672 0.034522 0				0.284006 0.0238095 0.0348965 0
			0.285995 -0.021021 0.034911 0				0.284404 0.0201789 0.0350232 0
			0.286392 -0.0152626 0.0350208 0				0.284802 0.0188051 0.0347466 0
			0.28679 0.0353113 0.0345729 0				0.285199 0.0830854 0.0348213 0
			0.287188 0.0540766 0.0347401 0				0.285597 0.0206395 0.0343486 0
			0.287585 0.0361744 0.0348979 0				0.285995 -0.0174174 0.0349484 0
			0.287983 -0.0171457 0.0349655 0				0.286392 -0.0218038 0.0350325 0
			0.288381 -0.0023211 0.0344615 0				0.28679 0.0006652 0.0347166 0
			0.288778 -0.03133 0.0348172 0				0.287188 0.0509823 0.0349479 0
			0.289176 0.0214709 0.0350067 0				0.287585 0.078444 0.0350247 0
			0.289574 0.014462 0.0347727 0				0.287983 -0.0148662 0.0348702 0
			0.289971 0.009725 0.0346043 0				0.288381 0.0360735 0.0345622 0
			0.290369 4.88e-05 0.03462 0				0.288778 -0.0398029 0.0346745 0
			0.290767 -0.0089144 0.0348795 0				0.289176 0.0156466 0.0349216 0
			0.291164 0.0033564 0.0346509 0				0.289574 0.0043436 0.0347903 0
			0.291562 0.0523715 0.0350431 0				0.289971 0.0500492 0.0346662 0
			0.291959 0.0533074 0.0348208 0				0.290369 -0.0094542 0.0344406 0
			0.292357 -0.0233038 0.0346575 0				0.290767 0.0817231 0.0348433 0
			0.292755 0.00025 0.0349758 0				0.291164 0.0557256 0.0347464 0
			0.293152 0.0137982 0.0350653 0				0.291562 -0.0096344 0.0347413 0
			0.29355 0.0246536 0.0346582 0				0.291959 -0.02714 0.0343701 0
			0.293948 0.0088351 0.0347844 0				0.292357 0.0027532 0.0346556 0
			0.294345 0.0548529 0.0347953 0				0.292755 -0.03415 0.0350087 0
			0.294743 -0.0037276 0.0351669 0				0.293152 0.0295252 0.0350003 0
			0.29514 0.0629016 0.0345921 0				0.29355 0.0425107 0.0346425 0
			0.295538 0.0434132 0.0348666 0				0.293948 -0.0401283 0.0346959 0
			0.295936 -0.0068204 0.0348021 0				0.294345 -0.0121078 0.0346533 0
			0.296333 0.0017448 0.035068 0				0.294743 0.0042247 0.0349629 0
			0.296731 0.0520916 0.0350408 0				0.29514 0.0876826 0.0345667 0
			0.297128 0.0652585 0.0343911 0				0.295538 0.0535928 0.0349332 0
			0.297526 0.0183071 0.0348754 0				0.295936 0.002159 0.0347541 0
			0.297924 -0.0900582 0.0344206 0				0.296333 -0.0235792 0.0349921 0
			0.298321 0.0393204 0.0344794 0				0.296731 0.0794821 0.0350624 0
			0.298719 0.0100196 0.0347494 0				0.297128 0.0722706 0.0344271 0
			0.299116 0.0156949 0.034541 0				0.297526 -0.0174213 0.0347576 0
			0.299514 0.0026934 0.0346877 0				0.297924 -0.0532493 0.0346347 0
			0.299912 -0.0185399 0.0341769 0				0.298321 0.0322815 0.0346656 0
			0.300309 -0.0350436 0.0342601 0				0.298719 0.041349 0.0348141 0
			0.300707 0.0514506 0.0344783 0				0.299116 0.0165209 0.0344746 0
			0.301104 -0.0135343 0.0343759 0				0.299514 -0.001812 0.0346081 0
			0.301502 -0.0724806 0.0345807 0				0.299912 -0.0449568 0.0343445 0
			0.301899 0.0483537 0.0339643 0				0.300309 0.0186834 0.0343817 0
			0.302297 0.0117308 0.0341535 0				0.300707 0.0153288 0.034314 0
			0.302695 0.0112642 0.0340086 0				0.301104 -0.0087416 0.0343288 0
			0.303092 0.0163671 0.0338097 0				0.301502 0.0008721 0.0344979 0
			0.30349 0.0296225 0.0343158 0				0.301899 0.0120884 0.0338933 0
			0.303887 0.0159696 0.0343875 0				0.302297 0.0656242 0.0342468 0
			0.304285 -0.0279847 0.0342999 0				0.302695 -0.0072243 0.0340958 0
			0.304682 0.0582147 0.0340196 0				0.303092 0.0407285 0.0337571 0
			0.30508 0.0332696 0.0340424 0				0.30349 0.0553243 0.0345115 0
			0.305477 -0.0389103 0.0342564 0				0.303887 0.0282795 0.0342541 0
			0.305875 -0.0401348 0.0342095 0				0.304285 0.0263133 0.0343395 0
			0.306272 0.0038722 0.034421 0				0.304682 0.0320988 0.0340032 0
			0.30667 -0.0382999 0.0340793 0				0.30508 0.0442639 0.0342671 0
			0.307067 0.0221961 0.0339868 0				0.305477 -0.0498964 0.0342974 0
			0.307465 -0.0208969 0.0341252 0				0.305875 0.0107796 0.0343858 0
			0.307863 0.0234134 0.0343156 0				0.306272 -0.0077928 0.0345538 0
			0.30826 -0.0218085 0.0342303 0				0.30667 -0.0121299 0.0341351 0
			0.308658 0.0485576 0.0342901 0				0.307067 0.0043355 0.0339724 0
			0.309055 0.0443655 0.0342619 0				0.307465 -0.0256679 0.0341279 0
			0.309453 -0.0525432 0.0340327 0				0.307863 -0.0026924 0.0342407 0
			0.30985 0.0132911 0.0344405 0				0.30826 -0.0010155 0.0344047 0
			0.310248 -0.0103235 0.033619 0				0.308658 0.0598076 0.034302 0
			0.310645 -0.0143411 0.0332709 0				0.309055 0.0258996 0.0342678 0
			0.311043 0.0217118 0.0334382 0				0.309453 -0.0036948 0.0341771 0
			0.31144 -0.0304866 0.0337241 0				0.30985 0.0151899 0.0344333 0
			0.311838 0.0544004 0.0338001 0				0.310248 0.011941 0.033614 0
			0.312235 -0.0316551 0.0339013 0				0.310645 -0.0196706 0.0331362 0
			0.312633 -0.0016441 0.0341744 0				0.311043 0.0158974 0.0335211 0
			0.31303 -0.0050387 0.03396 0				0.31144 -0.0369274 0.0338037 0
			0.313428 0.0267565 0.0339541 0				0.311838 0.0914428 0.0340288 0
			0.313825 -0.0233461 0.0339383 0				0.312235 -0.0010782 0.033824 0
			0.314222 -0.0297451 0.0335411 0				0.312633 -0.0215183 0.0341114 0
			0.31462 -0.0125854 0.0342956 0				0.31303 -0.002374 0.0340254 0
			0.315017 -0.0116715 0.03407 0				0.313428 0.0228585 0.0339372 0
			0.315415 0.0135931 0.0338625 0				0.313825 -0.056999 0.0337936 0
			0.315812 0.0167961 0.03416 0				0.314222 0.0296978 0.033693 0
			0.31621 -0.00849183 0.0338225 0				0.31462 0.0117073 0.0343582 0
			0.316607 -0.0150767 0.0341223 0				0.315017 -0.0195485 0.033909 0
			0.317005 0.0058356 0.0336644 0				0.315415 0.0210076 0.0338322 0
			0.317402 -0.0354166 0.0336673 0				0.315812 0.007233 0.0342415 0
			0.3178 -0.0233559 0.034015 0				0.31621 -0.00090138 0.0338651 0
			0.318197 -0.0217824 0.0335377 0				0.316607 0.0277724 0.0341944 0
			0.318594 -0.0340354 0.0341563 0				0.317005 -0.0310458 0.0337466 0
			0.318992 0.0098743 0.0334293 0				0.317402 -0.0123579 0.0337735 0
			0.319389 -0.011575 0.0340881 0				0.3178 0.0309477 0.0341631 0
			0.319787 -0.0707736 0.0339621 0				0.318197 -0.00108435 0.0334459 0
			0.320184 -0.0341343 0.03365 0				0.318594 0.0012476 0.0340583 0
			0.320582 -0.0544146 0.0339158 0				0.318992 0.0171482 0.0334577 0
			0.320979 -0.055803 0.033978 0				0.319389 -0.0532733 0.0339813 0
			0.321376 -0.0477746 0.0339663 0				0.319787 -0.0512416 0.0337629 0
			0.321774 0.0111586 0.0339033 0				0.320184 -0.0624413 0.033583 0
			0.322171 -0.0532197 0.0338429 0				0.320582 -0.0233685 0.0339753 0
			0.322569 -0.0569914 0.0341621 0				0.320979 -0.029763 0.0339638 0
			0.322966 -0.0425023 0.0334847 0				0.321376 -0.0502841 0.0338388 0
			0.323364 -0.0474976 0.0339196 0				0.321774 0.0160494 0.0337753 0
			0.323761 0.0094836 0.0337675 0				0.322171 -0.0452651 0.0338434 0
			0.324158 0.0177281 0.0339232 0				0.322569 -0.040839 0.0341362 0
			0.324556 -0.050628 0.0342872 0				0.322966 -0.0385044 0.0336056 0
			0.324953 0.0010367 0.0339598 0				0.323364 -0.0468824 0.0339976 0
			0.325351 0.0260115 0.0341572 0				0.323761 0.0692489 0.0336364 0
			0.325748 -0.0465356 0.0338492 0				0.324158 0.0545152 0.0340041 0
			0.326145 -0.0211111 0.0342751 0				0.324556 -0.0279227 0.0340337 0
			0.326543 0.0268756 0.0339067 0				0.324953 0.0467955 0.0338414 0
			0.32694 -0.0061321 0.0336913 0				0.325351 -0.0100675 0.0341901 0
			0.327337 -0.0228188 0.0338834 0				0.325748 -0.0157304 0.0337675 0
			0.327735 -0.0193333 0.0340242 0				0.326145 0.0351691 0.0343483 0
			0.328132 -0.0360443 0.0343216 0				0.326543 0.0053656 0.0339314 0
			0.32853 -0.0401988 0.0339281 0				0.32694 0.0167102 0.0337433 0
			0.328927 -0.0413645 0.0339524 0				0.327337 -0.05 0.0340952 0
			0.329324 0.0522263 0.0345013 0				0.327735 -0.0640952 0.034244 0
			0.329722 -0.0571833 0.0338515 0				0.328132 -0.0163138 0.0340975 0
			0.330119 -0.0811961 0.0340633 0				0.32853 0.031108 0.0338527 0
			0.330516 -0.0368147 0.0336993 0				0.328927 -0.01646 0.0340612 0
			0.330914 -0.0543582 0.0341361 0				0.329324 0.0424805 0.0343507 0
			0.331311 -0.0263741 0.0341519 0				0.329722 0.0343573 0.0337481 0
			0.331708 -0.005038 0.0337988 0				0.330119 -0.0494737 0.0343531 0
			0.332106 -0.0289904 0.0342405 0				0.330516 -0.0362004 0.0337232 0
			0.332503 -0.0401247 0.0341421 0				0.330914 -0.0161877 0.0343808 0
			0.3329 0.0169548 0.0342229 0				0.331311 0.0149952 0.0342319 0
			0.333298 0.0127168 0.0340271 0				0.331708 0.0028042 0.0336553 0
			0.333695 0.0324057 0.0334959 0				0.332106 0.0295192 0.034253 0
			0.334092 -0.0580116 0.0341159 0				0.332503 0.0058964 0.0343027 0
			0.33449 -0.0188751 0.033911 0				0.3329 0.0258886 0.034058 0
			0.334887 -0.0333817 0.034078 0				0.333298 0.0123314 0.034061 0
			0.335284 0.0323305 0.0340755 0				0.333695 0.014434 0.0338115 0
			0.335682 -0.0014368 0.0340594 0				0.334092 -0.0307915 0.0341562 0
			0.336079 0.0418358 0.0342661 0				0.33449 -0.0097281 0.0340257 0
			0.336476 0.0113118 0.0338676 0				0.334887 0.0372463 0.0340684 0
			0.336873 -0.0209912 0.0345402 0				0.335284 0.0417861 0.0338883 0
			0.337271 -0.0388469 0.0339511 0				0.335682 0.0018678 0.034188 0
			0.337668 0.0255299 0.0341941 0				0.336079 0.0828019 0.0342863 0
			0.338065 0.0349221 0.0341857 0				0.336476 0.0026141 0.0338674 0
			0.338463 0.0456376 0.0340462 0				0.336873 -0.0273566 0.0342944 0
			0.33886 -0.0501936 0.0344314 0				0.337271 -0.0630907 0.0339095 0
			0.339257 -0.0391056 0.033859 0				0.337668 0.0146435 0.0340651 0
			0.339654 0.041386 0.0341477 0				0.338065 0.0287451 0.0343066 0
			0.340052 0.0269124 0.0343462 0				0.338463 0.0452061 0.0340592 0
			0.340449 0.0065344 0.0343614 0				0.33886 -0.0232333 0.0343111 0
			0.340846 -0.0523392 0.0341974 0				0.339257 -0.0178877 0.0339385 0
			0.341244 -0.050808 0.0340966 0				0.339654 0.0191531 0.0342913 0
			0.341641 0.0248785 0.0344122 0				0.340052 -0.0117052 0.0342436 0
			0.342038 -0.0926103 0.0341011 0				0.340449 0.0065344 0.0343963 0
			0.342435 -0.0289701 0.0341725 0				0.340846 -0.0203704 0.0342097 0
			0.342833 0.0239594 0.0341655 0				0.341244 -0.0264258 0.0339231 0
			0.34323 -0.0028736 0.033948 0				0.341641 0.000583 0.0341197 0
			0.343627 -0.0264475 0.034321 0				0.342038 -0.0464491 0.0341256 0
			0.344024 -0.0634378 0.0340757 0				0.342435 0.0281521 0.0341012 0
			0.344422 -0.0567345 0.0342615 0				0.342833 0.0445305 0.0342263 0
			0.344819 0.0026674 0.0343732 0				0.34323 -0.0345868 0.0340415 0
			0.345216 -0.0055022 0.0342613 0				0.343627 -0.0163886 0.0344052 0
			0.345613 0.017233 0.0344878 0				0.344024 -0.0333808 0.0340544 0
			0.34601 -0.0366004 0.0339442 0				0.344422 -0.0507267 0.0342135 0
			0.346408 -0.0830582 0.0342328 0				0.344819 0.0322503 0.0343771 0
			0.346805 -0.0571087 0.0340072 0				0.345216 0.0059097 0.0341 0
			0.347202 -0.0156007 0.0342487 0				0.345613 -0.0367476 0.0344344 0
			0.347599 -0.0198436 0.0342741 0				0.34601 -0.0275095 0.0337956 0
			0.347997 -0.0585437 0.0342761 0				0.346408 -0.0486407 0.03438 0
			0.348394 0.0108358 0.0341221 0				0.346805 0.0097806 0.0341344 0
			0.348791 0.0026794 0.0337717 0				0.347202 -0.0130329 0.0341545 0
			0.349188 0.0067542 0.0339451 0				0.347599 0.043695 0.0343358 0
			0.349585 -0.0135699 0.0349737 0				0.347997 0.0204641 0.0343258 0
			0.349983 -0.0797808 0.0367442 0				0.348394 -0.0135568 0.0342139 0
			0.35038 0.0072581 0.0371217 0				0.348791 -0.0094259 0.0340428 0
			0.350777 -0.0564262 0.0369077 0				0.349188 -0.0465014 0.0338269 0
			0.351174 -0.0393042 0.0382317 0				0.349585 -0.0068894 0.035335 0
			0.351571 -0.0105855 0.0379553 0				0.349983 -0.0469268 0.036782 0
			0.351968 -0.0593593 0.0389747 0				0.35038 -0.008871 0.0371289 0
			0.352366 -0.0574548 0.0393891 0				0.350777 0.0025366 0.0368025 0
			0.352763 -0.044173 0.0390667 0				0.351174 0.0077061 0.0384771 0
			0.35316 -0.0220961 0.0403009 0				0.351571 0.0655563 0.0383447 0
			0.353557 -0.0022222 0.0401186 0				0.351968 -0.0021356 0.0390782 0
			0.353954 -0.0126359 0.0405712 0				0.352366 -0.0524929 0.0394584 0
			0.354351 -0.068716 0.0412587 0				0.352763 -0.0817043 0.039073 0
			0.354749 0.0114686 0.0415272 0				0.35316 0.0198265 0.040083 0
			0.355146 0.0186303 0.0423147 0				0.353557 -0.0724837 0.0399431 0
			0.355543 -0.0205384 0.0412113 0				0.353954 -0.0035326 0.04083 0
			0.35594 -0.0657624 0.0421144 0				0.354351 -0.0368554 0.041243 0
			0.356337 -0.0191176 0.0427187 0				0.354749 -0.0523077 0.0414656 0
			0.356734 -0.0508958 0.0430343 0				0.355146 0.0014728 0.0421106 0
			0.357131 -0.0591195 0.0435989 0				0.355543 -0.0476782 0.0408304 0
			0.357529 -0.0743303 0.0424821 0				0.35594 -0.0700879 0.042272 0
			0.357926 0.0118357 0.0444791 0				0.356337 -0.0097794 0.042701 0
			0.358323 -0.0800781 0.0436927 0				0.356734 -0.0675874 0.0430926 0
			0.35872 -0.0928409 0.0442473 0				0.357131 -0.0476415 0.0435797 0
			0.359117 -0.117944 0.0444153 0				0.357529 -0.0546775 0.0425957 0
			0.359514 -0.0107616 0.0450496 0				0.357926 0.0490338 0.0442736 0
			0.359911 -0.0225303 0.0462964 0				0.358323 -0.109411 0.0435487 0
			0.360308 0.0538782 0.0461909 0				0.35872 -0.0400945 0.0443079 0
			0.360705 -0.0972082 0.0451766 0				0.359117 -0.0206362 0.0447517 0
			0.361103 -0.0130389 0.0469289 0				0.359514 0.0031457 0.0453561 0
			0.3615 -0.0807487 0.0469975 0				0.359911 0.017331 0.0465502 0
			0.361897 -0.022191 0.0480637 0				0.360308 0.0320125 0.0462563 0
			0.362294 -0.114323 0.0479117 0				0.360705 -0.0038918 0.0453018 0
			0.362691 -0.0192022 0.047751 0				0.361103 -0.0774892 0.0469775 0
			0.363088 -0.0095319 0.0482521 0				0.3615 -0.0450981 0.0470108 0
			0.363485 -0.0022901 0.0485252 0				0.361897 -0.0064607 0.0479297 0
			0.363882 0.0358599 0.0493778 0				0.362294 -0.0868762 0.047938 0
			0.364279 -0.0545338 0.0490513 0				0.362691 -0.0616883 0.0479814 0
			0.364676 0.0208075 0.0502729 0				0.363088 -0.0574352 0.0485534 0
			0.365073 -0.0240728 0.0503192 0				0.363485 -0.0699415 0.0489082 0
			0.36547 -0.0872311 0.0505614 0				0.363882 -0.0513634 0.0490678 0
			0.365867 -0.0125773 0.0504105 0				0.364279 -0.0691889 0.0486484 0
			0.366265 -0.0323752 0.0514082 0				0.364676 -0.0679089 0.0501919 0
			0.366662 -0.0283516 0.0516944 0				0.365073 -0.0023654 0.0500447 0
			0.367059 -0.0735403 0.0530438 0				0.36547 -0.0684647 0.0503558 0
			0.367456 -0.112723 0.0520202 0				0.365867 -0.0075257 0.0500554 0
			0.367853 -0.0947964 0.0524427 0				0.366265 -0.0755083 0.0515177 0
			0.36825 -0.0840631 0.0537425 0				0.366662 -0.0067033 0.0521099 0
			0.368647 -0.0501163 0.0537856 0				0.367059 -0.0129754 0.0530988 0
			0.369044 -0.043862 0.0544396 0				0.367456 -0.0993893 0.0522113 0
			0.369441 -0.0377411 0.0543536 0				0.367853 -0.132466 0.0532955 0
			0.369838 0.0303 0.0549403 0				0.36825 -0.0386086 0.0540867 0
			0.370235 -0.0683951 0.0552728 0				0.368647 -0.0410466 0.0534092 0
			0.370632 -0.0146506 0.0555968 0				0.369044 0.0092781 0.0549597 0
			0.371029 -0.0006234 0.0556523 0				0.369441 -0.034521 0.0540208 0
			0.371426 -0.0535713 0.0557137 0				0.369838 -0.0091241 0.054646 0
			0.371823 0.0358921 0.0569258 0				0.370235 -0.0262963 0.0552949 0
			0.37222 0.0130263 0.0564634 0				0.370632 0.0520925 0.0557784 0
			0.372617 0.0163239 0.0568433 0				0.371029 0.0521197 0.0560106 0
			0.373014 -0.016322 0.0579293 0				0.371426 -0.0077275 0.0556473 0
			0.373411 -0.0860215 0.0579561 0				0.371823 0.0145078 0.057045 0
			0.373808 -0.0111264 0.058487 0				0.37222 0.0325 0.0568701 0
			0.374205 -0.12105 0.0586319 0				0.372617 -0.0147815 0.0569239 0
			0.374602 0.0434246 0.0587169 0				0.373014 0.0276296 0.0575202 0
			0.374999 -0.0878531 0.0599316 0				0.373411 -0.0198925 0.0580502 0
			0.375396 -0.0961864 0.0591959 0				0.373808 -0.0534341 0.0584855 0
			0.375793 -0.135411 0.0598403 0				0.374205 -0.116579 0.0582933 0
			0.37619 -0.154429 0.059726 0				0.374602 0.0473972 0.0585311 0
			0.376587 -0.0622807 0.0613061 0				0.374999 0.0474576 0.0598948 0
			0.376984 -0.0818584 0.0601421 0				0.375396 -0.110734 0.0591688 0
			0.377381 0.0375978 0.0603031 0				0.375793 -0.146742 0.0598915 0
			0.377778 -0.0450867 0.0603658 0				0.37619 -0.136571 0.0600727 0
			0.378175 -0.0799093 0.0613551 0				0.376587 -0.0852339 0.0607878 0
			0.378571 -0.128701 0.0610869 0				0.376984 -0.0325959 0.0606638 0
			0.378968 -0.130745 0.0626002 0				0.377381 0.0326979 0.0608847 0
			0.379365 -0.108683 0.0616894 0				0.377778 -0.0456648 0.0599381 0
			0.379762 0.0254601 0.0615704 0				0.378175 -0.112538 0.0608902 0
			0.380159 -0.0372612 0.0626684 0				0.378571 -0.111027 0.0608384 0
			0.380556 -0.0721337 0.0637181 0				0.378968 -0.0977324 0.0622842 0
			0.380953 -0.129531 0.0626194 0				0.379365 0.0386228 0.0623484 0
			0.38135 -0.0143087 0.0631857 0				0.379762 -0.0894172 0.0620998 0
			0.381747 -0.156885 0.0644969 0				0.380159 -0.0197453 0.0628718 0
			0.382144 -0.182119 0.0643979 0				0.380556 -0.143153 0.0633238 0
			0.382541 -0.148226 0.0634049 0				0.380953 -0.188906 0.0630596 0
			0.382938 0.0254153 0.0644232 0				0.38135 -0.0077171 0.0633365 0
			0.383335 0.0427119 0.0647774 0				0.381747 -0.135738 0.0643964 0
			0.383731 -0.121724 0.0659305 0				0.382144 -0.163034 0.0644291 0
			0.384128 0.0052542 0.0656407 0				0.382541 -0.0099818 0.0633011 0
			0.384525 -0.192177 0.0657842 0				0.382938 -0.0715946 0.0638828 0
			0.384922 -0.178346 0.0660591 0				0.383335 -0.0657627 0.064504 0
			0.385319 -0.175709 0.0669327 0				0.383731 -0.062931 0.0659777 0
			0.385716 -0.0492674 0.0681695 0				0.384128 0.0915254 0.0652419 0
			0.386113 -0.0484155 0.0671202 0				0.384525 -0.17585 0.0656682 0
			0.38651 -0.114337 0.0669606 0				0.384922 -0.0362685 0.0664804 0
			0.386907 -0.0219558 0.0674866 0				0.385319 -0.154078 0.0666342 0
			0.387303 -0.0182509 0.0692118 0				0.385716 0.0315018 0.0681721 0
			0.3877 -0.137365 0.0669232 0				0.386113 -0.0808098 0.0667905 0
			0.388097 -0.0792635 0.0696597 0				0.38651 -0.0971326 0.0673369 0
			0.388494 -0.0169292 0.0702685 0				0.386907 -0.0332104 0.0677691 0
			0.388891 -0.048622 0.0699888 0				0.387303 -0.0435361 0.0688993 0
			0.389288 -0.1384 0.0710986 0				0.3877 -0.0536101 0.0669357 0
			0.389685 -0.1008 0.0710274 0				0.388097 -0.0341085 0.0694981 0
			0.390081 0.0978633 0.0726222 0				0.388494 0.0188976 0.0708319 0
			0.390478 -0.101509 0.0738484 0				0.388891 0.0214567 0.0702369 0
			0.390875 -0.0448276 0.0740515 0				0.389288 -0.1276 0.0712946 0
			0.391272 0.0109375 0.074951 0				0.389685 -0.0262 0.0700644 0
			0.391669 -0.102655 0.0744908 0				0.390081 0.0891026 0.0737476 0
			0.392065 -0.0844339 0.0773261 0				0.390478 -0.0579742 0.0733109 0
			0.392462 0.0665072 0.0781235 0				0.390875 -0.0260776 0.0730208 0
			0.392859 -0.130714 0.0767213 0				0.391272 -0.0363839 0.0750313 0
			0.393256 -0.0833373 0.0771222 0				0.391669 0.0904867 0.0754012 0
			0.393653 -0.0026699 0.0780084 0				0.392065 -0.0709905 0.076885 0
			0.39405 -0.146435 0.0788606 0				0.392462 -0.0619617 0.0766449 0
			0.394446 -0.0605528 0.0784198 0				0.392859 -0.0959524 0.0775284 0
			0.394843 -0.135128 0.0799855 0				0.393256 -0.104412 0.0772237 0
			0.39524 0.0592593 0.0819811 0				0.393653 0.0822816 0.077944 0
			0.395637 0.0046154 0.0806967 0				0.39405 -0.0675403 0.0784749 0
			0.396034 -0.200266 0.0807023 0				0.394446 0.11809 0.0786752 0
			0.39643 -0.183152 0.0815634 0				0.394843 -0.227436 0.0797131 0
			0.396827 -0.0107527 0.0823041 0				0.39524 0.0044974 0.0812394 0
			0.397224 -0.0848315 0.0824297 0				0.395637 -0.0817948 0.082033 0
			0.397621 0.0391061 0.083409 0				0.396034 -0.120479 0.0804976 0
			0.398017 -0.084375 0.083966 0				0.39643 -0.0086957 0.0821995 0
			0.398414 -0.134884 0.0850047 0				0.396827 -0.116667 0.0826155 0
			0.398811 -0.0968572 0.0846867 0				0.397224 -0.103652 0.0828158 0
			0.399208 -0.0049383 0.089043 0				0.397621 -0.0039106 0.0833084 0
			0.399604 -0.0102942 0.0853942 0				0.398017 -0.0193181 0.0841574 0
			0.400001 0.0403727 0.0878328 0				0.398414 -0.0325582 0.0843129 0
			0.400398 -0.106378 0.088456 0				0.398811 -0.130857 0.0842149 0
			0.400795 -0.0913303 0.0867773 0				0.399208 0.0688271 0.0893404 0
			0.401191 -0.0061714 0.0921197 0				0.399604 -0.129412 0.0856761 0
			0.401588 -0.0786661 0.0896478 0				0.400001 0.053559 0.0888484 0
			0.401985 -0.0413333 0.090269 0				0.400398 0.096177 0.0900911 0
			0.402382 -0.0239865 0.0907636 0				0.400795 0.0310623 0.0873264 0
			0.402778 -0.120469 0.0932152 0				0.401191 -0.11735 0.0923678 0
			0.403175 0.0392857 0.0944567 0				0.401588 -0.119824 0.0899958 0
			0.403572 -0.113207 0.0950948 0				0.401985 0.0276667 0.0917889 0
			0.403968 0.0548429 0.0933226 0				0.402382 -0.0898648 0.0916446 0
			0.404365 0.196613 0.0972767 0				0.402778 -0.0416104 0.0920786 0
			0.404762 -0.0302394 0.0981506 0				0.403175 -0.135 0.0945656 0
			0.405159 0.109398 0.0974592 0				0.403572 -0.138559 0.0947572 0
			0.405555 -0.0863259 0.0981143 0				0.403968 0.137822 0.0932527 0
			0.405952 -0.0815725 0.0980907 0				0.404365 0.0172017 0.0967328 0
			0.406349 -0.200403 0.100595 0				0.404762 -0.144045 0.0973302 0
			0.406745 -0.15873 0.101486 0				0.405159 0.018797 0.0959174 0
			0.407142 0.0538136 0.104037 0				0.405555 -0.0298374 0.0976139 0
			0.407539 0.0049182 0.104599 0				0.405952 0.0426463 0.0981277 0
			0.407935 -0.0051282 0.103707 0				0.406349 -0.125 0.10026 0
			0.408332 -0.304911 0.107429 0				0.406745 -0.132937 0.101238 0
			0.408729 -0.247391 0.105672 0				0.407142 0.0885593 0.104098 0
			0.409125 -0.164352 0.108657 0				0.407539 0.225927 0.102727 0
			0.409522 -0.0261905 0.106542 0				0.407935 0.102991 0.103843 0
			0.409919 -0.112149 0.108852 0				0.408332 -0.0245536 0.107696 0
			0.410315 -0.0085859 0.111502 0				0.408729 -0.0860837 0.107212 0
			0.410712 -0.152404 0.113471 0				0.409125 -0.130863 0.108442 0
			0.411109 -0.0869792 0.113881 0				0.409522 0.0152381 0.108329 0
			0.411505 -0.0542105 0.111222 0				0.409919 -0.0056074 0.108147 0
			0.411902 -0.225263 0.111795 0				0.410315 -0.0863637 0.111997 0
			0.412298 0.0607955 0.120804 0				0.410712 -0.0875 0.112334 0
			0.412695 -0.158696 0.11639 0				0.411109 -0.145833 0.114239 0
			0.413092 0.0715291 0.119247 0				0.411505 0.0726316 0.112065 0
			0.413488 -0.24759 0.123371 0				0.411902 -0.141579 0.111657 0
			0.413885 -0.200602 0.122248 0				0.412298 0.171023 0.120081 0
			0.414282 -0.0497949 0.131427 0				0.412695 -0.0625 0.114485 0
			0.414678 -0.0103659 0.12123 0				0.413092 0.0191861 0.118657 0
			0.415075 -0.0913333 0.126689 0				0.413488 -0.0909639 0.1233 0
			0.415471 -0.0598591 0.131541 0				0.413885 -0.201205 0.123697 0
			0.415868 -0.18125 0.128727 0				0.414282 -0.0381066 0.127817 0
			0.416265 -0.108955 0.138687 0				0.414678 0.0103658 0.122486 0
			0.416661 -0.165217 0.134255 0				0.415075 -0.0993333 0.127197 0
			0.417058 -0.0707475 0.138321 0				0.415471 -0.227465 0.131618 0
			0.417454 -0.125 0.139832 0				0.415868 0.0576389 0.129454 0
			0.417851 0.253279 0.14232 0				0.416265 -0.153039 0.139606 0
			0.418247 0.209322 0.145769 0				0.416661 0.0144928 0.135095 0
			0.418644 0.0772727 0.148792 0				0.417058 -0.0608433 0.137812 0
			0.419041 -0.201923 0.153362 0				0.417454 -0.110833 0.140272 0
			0.419437 -0.170588 0.157647 0				0.417851 -0.0327868 0.143915 0
			0.419834 0.211225 0.156664 0				0.418247 0.0754237 0.144859 0
			0.42023 0.0765958 0.161071 0				0.418644 -0.079091 0.147687 0
			0.420627 -0.286667 0.168892 0				0.419041 0.0471153 0.153494 0
			0.421023 0.33728 0.177061 0				0.419437 -0.199431 0.157807 0
			0.42142 -0.01375 0.179186 0				0.419834 0.255102 0.15582 0
			0.421816 -0.177027 0.177274 0				0.42023 -0.101064 0.162455 0
			0.422213 0.0861111 0.182418 0				0.420627 -0.147778 0.165434 0
			0.422609 0.12485 0.183677 0				0.421023 0.002381 0.167602 0
			0.423006 -0.0733333 0.202678 0				0.42142 0.22125 0.181093 0
			0.423402 -0.35 0.198204 0				0.421816 -0.290679 0.182102 0
			0.423799 0.0461538 0.2223 0				0.422213 0.0263889 0.184583 0
			0.424196 -0.0961538 0.203744 0				0.422609 -0.318571 0.186064 0
			0.424592 0.241304 0.232435 0				0.423006 -0.0048575 0.200372 0
			0.424989 0.3625 0.249172 0				0.423402 -0.228333 0.201837 0
			0.425385 0.210526 0.242241 0				0.423799 -0.0596154 0.222183 0
			0.425782 0.0464612 0.264888 0				0.424196 0.171154 0.213059 0
			0.426178 -0.159371 0.290206 0				0.424592 0.213043 0.225016 0
			0.426575 0.414275 0.296006 0				0.424989 -0.1125 0.247215 0
							0.425385 0.169815 0.243611 0
							0.425782 -0.135892 0.260225 0
							0.426178 -0.384781 0.298258 0
							0.426575 -0.0626483 0.295055 0
