# Supplementary material for: Programming chain-growth copolymerization of DNA hairpin tiles for in-vitro hierarchical supramolecular organization
Source: Nat Commun. 2019 Mar 1;10:1006. doi: 10.1038/s41467-019-09004-4 (PMC6397255; doi:10.1038/s41467-019-09004-4)
Supplement: Supplementary file 3 — Source Data [file 41467_2019_9004_MOESM3_ESM.zip › Figure S17.xlsx]

## Sheet: Sheet1
Fluorescence data of nanofilaments (monomer A, AB1, AB5 and AB10) endocytosis with the inhibitor nocodazole in flow cytometry from three independent experiments.
Noco: nocodazole.
#1	Experiment Name	Plate ID	Well ID	Sample Name	Well Name	All Events #Events	P1 #Events	P1 %Parent	P1 Yellow-A Mean
	Inhibition-A549_008	Plate_001	G1	A	Well_001	5000	4310	86.2	430
	Inhibition-A549_008	Plate_001	G2	A_Noco	Well_002	5000	4145	82.9	197
	Inhibition-A549_008	Plate_001	G3	AB1	Well_003	5000	4080	81.6	452
	Inhibition-A549_008	Plate_001	G4	AB1_Noco	Well_004	5000	3830	76.6	229
	Inhibition-A549_008	Plate_001	G5	AB5	Well_005	5000	4305	86.1	859
	Inhibition-A549_008	Plate_001	G6	AB5_Noco	Well_006	5000	4060	81.2	280
	Inhibition-A549_008	Plate_001	G7	AB10	Well_007	5000	3935	78.7	779
	Inhibition-A549_008	Plate_001	G8	AB10_Noco	Well_008	5000	4080	81.6	207
#2	Experiment Name	Plate ID	Well ID	Sample Name	Well Name	All Events #Events	P1 #Events	P1 %Parent	P1 Yellow-A Mean
	Inhibition-A549_018	Plate_001	G1	A	Well_001	5000	4160	83.2	414
	Inhibition-A549_018	Plate_001	G2	A_Noco	Well_002	5000	4285	85.7	225
	Inhibition-A549_018	Plate_001	G3	AB1	Well_003	5000	4255	85.1	456
	Inhibition-A549_018	Plate_001	G4	AB1_Noco	Well_004	5000	4100	82	203
	Inhibition-A549_018	Plate_001	G5	AB5	Well_005	5000	4360	87.2	869
	Inhibition-A549_018	Plate_001	G6	AB5_Noco	Well_006	5000	4525	90.5	247
	Inhibition-A549_018	Plate_001	G7	AB10	Well_007	5000	4155	83.1	912
	Inhibition-A549_018	Plate_001	G8	AB10_Noco	Well_008	5000	4240	84.8	183
#3	Experiment Name	Plate ID	Well ID	Sample Name	Well Name	All Events #Events	P1 #Events	P1 %Parent	P1 Yellow-A Mean
	Inhibition-A549_022	Plate_001	G1	A	Well_001	5000	4155	83.1	415
	Inhibition-A549_022	Plate_001	G2	A_Noco	Well_002	5000	4360	87.2	207
	Inhibition-A549_022	Plate_001	G3	AB1	Well_003	5000	4330	86.6	446
	Inhibition-A549_022	Plate_001	G4	AB1_Noco	Well_004	5000	4125	82.5	218
	Inhibition-A549_022	Plate_001	G5	AB5	Well_005	5000	4455	89.1	883
	Inhibition-A549_022	Plate_001	G6	AB5_Noco	Well_006	5000	4310	86.2	256
	Inhibition-A549_022	Plate_001	G7	AB10	Well_007	5000	4055	81.1	745
	Inhibition-A549_022	Plate_001	G8	AB10_Noco	Well_008	5000	4010	80.2	189
