# Supplementary material for: Programming chain-growth copolymerization of DNA hairpin tiles for in-vitro hierarchical supramolecular organization
Source: Nat Commun. 2019 Mar 1;10:1006. doi: 10.1038/s41467-019-09004-4 (PMC6397255; doi:10.1038/s41467-019-09004-4)
Supplement: Supplementary file 3 — Source Data [file 41467_2019_9004_MOESM3_ESM.zip › Figure S16.xlsx]

## Sheet: Sheet1
Fluorescence data of dsDNA, monomer A and nanofilaments (AB, AB5 and AB10) endocytosis at 4 ºC and 37 ºC from three independent experiments.
#1	Experiment Name	Plate ID	Well ID	Sample Name	Well Name	All Events #Events	P1 #Events	P1 %Parent	P1 Yellow-A Mean
	Temperature-A549_001	Plate_001	A1	DNA_4	Well_001	5000	4050	81	177
	Temperature-A549_001	Plate_001	A2	DNA_37	Well_002	5000	4125	82.5	162
	Temperature-A549_001	Plate_001	A3	A_4	Well_003	5000	4435	88.7	132
	Temperature-A549_001	Plate_001	A4	A_37	Well_004	5000	4475	89.5	388
	Temperature-A549_001	Plate_001	A5	AB_4	Well_005	5000	4350	87	150
	Temperature-A549_001	Plate_001	A6	AB_37	Well_006	5000	4425	88.5	409
	Temperature-A549_001	Plate_001	A7	AB5_4	Well_007	5000	4135	82.7	146
	Temperature-A549_001	Plate_001	A8	AB5_37	Well_008	5000	4355	87.1	825
	Temperature-A549_001	Plate_001	A9	AB10_4	Well_009	5000	4015	80.3	125
	Temperature-A549_001	Plate_001	A10	AB10_37	Well_010	5000	3980	79.6	789
#2	Experiment Name	Plate ID	Well ID	Sample Name	Well Name	All Events #Events	P1 #Events	P1 %Parent	P1 Yellow-A Mean
	Temperature-A549_005	Plate_001	A1	DNA_4	Well_001	5000	4160	83.2	200
	Temperature-A549_005	Plate_001	A2	DNA_37	Well_002	5000	4140	82.8	185
	Temperature-A549_005	Plate_001	A3	A_4	Well_003	5000	3905	78.1	122
	Temperature-A549_005	Plate_001	A4	A_37	Well_004	5000	4180	83.6	434
	Temperature-A549_005	Plate_001	A5	AB_4	Well_005	5000	4175	83.5	130
	Temperature-A549_005	Plate_001	A6	AB_37	Well_006	5000	4295	85.9	432
	Temperature-A549_005	Plate_001	A7	AB5_4	Well_007	5000	4210	84.2	208
	Temperature-A549_005	Plate_001	A8	AB5_37	Well_008	5000	4330	86.6	1078
	Temperature-A549_005	Plate_001	A9	AB10_4	Well_009	5000	4130	82.6	193
	Temperature-A549_005	Plate_001	A10	AB10_37	Well_010	5000	4085	81.7	1054
#3	Experiment Name	Plate ID	Well ID	Sample Name	Well Name	All Events #Events	P1 #Events	P1 %Parent	P1 Yellow-A Mean
	Temperature-A549_010	Plate_001	A1	DNA_4	Well_001	5000	4210	84.2	203
	Temperature-A549_010	Plate_001	A2	DNA_37	Well_002	5000	4310	86.2	210
	Temperature-A549_010	Plate_001	A3	A_4	Well_003	5000	3935	78.7	132
	Temperature-A549_010	Plate_001	A4	A_37	Well_004	5000	4075	81.5	408
	Temperature-A549_010	Plate_001	A5	AB_4	Well_005	5000	3895	77.9	150
	Temperature-A549_010	Plate_001	A6	AB_37	Well_006	5000	4290	85.8	409
	Temperature-A549_010	Plate_001	A7	AB5_4	Well_007	5000	4480	89.6	218
	Temperature-A549_010	Plate_001	A8	AB5_37	Well_008	5000	4275	85.5	947
	Temperature-A549_010	Plate_001	A9	AB10_4	Well_009	5000	4035	80.7	203
	Temperature-A549_010	Plate_001	A10	AB10_37	Well_010	5000	4165	83.3	909
