# Supplementary material for: Programming chain-growth copolymerization of DNA hairpin tiles for in-vitro hierarchical supramolecular organization
Source: Nat Commun. 2019 Mar 1;10:1006. doi: 10.1038/s41467-019-09004-4 (PMC6397255; doi:10.1038/s41467-019-09004-4)
Supplement: Supplementary file 3 — Source Data [file 41467_2019_9004_MOESM3_ESM.zip › Figure 3.xlsx]

## Sheet: Figure 3
Images "iAB1", "iAB2", "iAB5" and "iAB10": snapshot images of steps of fluorescence photobleaching of Cy3-labelled nanofilaments copolymerized with ratios of [M]0/[I]0 = 1, 2, 5 and 10, respectively.																			Raw data of fluorescence photobleaching experiments of nanofilaments with different lengths									Counts of steps of fluorescence photobleaching of nanofilaments with different lengths.
																			iAB1		iAB2		iAB5		iAB10			iAB1		iAB2		iAB5		iAB10
iAB1																			Axis [s]	Channel 1/ROI1 []	Axis [s]	Channel 1/ROI1 []	Axis [s]	Channel 1/ROI1 []	Axis [s]	Channel 1/ROI1 []		Sample #	Number of steps	Sample #	Number of steps	Sample #	Number of steps	Sample #	Number of steps
																			0	1019.39	0	2127.67	0	4947.76	0	11064.1		1	1	1	1	1	1	1	1
																			0.25	962.739	0.234	2399.17	0.234	4465.59	0.234	10761.9		2	1	2	1	2	1	2	2
																			0.516	1047.3	0.484	2457.67	0.484	4767.71	0.484	11223.9		3	1	3	1	3	1	3	2
																			0.766	1089.04	0.719	2153.67	0.719	4676.06	0.719	10377.9		4	1	4	1	4	2	4	3
																			1.031	1104.43	0.984	2041.83	0.984	4568.24	0.984	10722.5		5	1	5	1	5	2	5	3
																			1.281	996.13	1.234	2379.67	1.234	4523.76	1.234	10226.4		6	1	6	1	6	2	6	4
																			1.547	1133.87	1.5	2081.33	1.5	4891.82	1.5	10447.8		7	1	7	1	7	2	7	4
																			1.797	1080.39	1.75	2110.67	1.75	4673.65	1.75	10564.2		8	1	8	1	8	2	8	4
																			2.063	923.957	2.016	2366.17	2.016	4439.18	2.016	10679.1		9	1	9	1	9	3	9	4
																			2.313	1083.17	2.266	2458	2.266	4787.35	2.266	9186.22		10	1	10	1	10	3	10	4
																			2.578	1055.96	2.531	2241.5	2.531	4497.94	2.531	8779.22		11	1	11	1	11	3	11	5
iAB2																			2.828	1079.83	2.781	2160.17	2.781	4854.94	2.781	8498.78		12	1	12	1	12	3	12	5
																			3.094	1265	3.047	2365.67	3.047	4645.06	3.047	8781.39		13	1	13	1	13	3	13	5
																			3.36	1086.74	3.297	2530.33	3.297	4625.88	3.297	9114.56		14	1	14	1	14	3	14	5
																			3.61	1131.39	3.562	2070.17	3.562	5005.18	3.562	8738.33		15	1	15	1	15	3	15	5
																			3.86	1134.43	3.812	2088.67	3.812	4857.65	3.812	8868.83		16	1	16	1	16	3	16	6
																			4.125	1059.17	4.078	2263.67	4.078	4387.76	4.078	8439.22		17	1	17	1	17	3	17	6
																			4.391	1076.43	4.328	2072.5	4.328	4843.35	4.328	7883.44		18	1	18	1	18	3	18	6
																			4.641	1203.61	4.594	2070.33	4.594	4633.65	4.594	7726.11		19	1	19	1	19	3	19	6
																			4.906	1219.78	4.844	2451.33	4.844	4567.94	4.844	7573.94		20	1	20	1	20	3	20	6
																			5.156	1193.83	5.109	2096.67	5.109	5004	5.109	7559.67		21	1	21	1	21	4	21	6
																			5.422	1276.22	5.359	2175.67	5.359	4772.12	5.359	6768.17		22	1	22	1	22	4	22	6
iAB5																			5.672	912.217	5.625	2262.33	5.625	4630.76	5.625	7062.11		23	1	23	1	23	4	23	6
																			5.938	958.435	5.891	2298.5	5.891	4546.47	5.891	6885.06		24	1	24	1	24	4	24	6
																			6.188	1157.57	6.141	2080	6.141	4690.71	6.141	6939.39		25	1	25	1	25	4	25	7
																			6.453	1132.43	6.391	2020.5	6.391	4906.06	6.391	7004.89		26	1	26	1	26	4	26	7
																			6.703	1154.39	6.656	2487.5	6.656	4502.82	6.656	5674.89		27	1	27	1	27	4	27	7
																			6.969	1019.26	6.922	2086.67	6.922	4542	6.922	5955.61		28	1	28	1	28	4	28	7
																			7.219	1019.43	7.172	2287.33	7.172	4968.53	7.172	5965.78		29	1	29	1	29	4	29	7
																			7.485	842.522	7.437	2030.67	7.437	4637	7.437	5737.33		30	1	30	1	30	4	30	7
																			7.735	1282.61	7.687	2144.5	7.687	4706.12	7.687	5604.28		31	1	31	2	31	4	31	7
																			8	1074.65	7.953	2385.5	7.953	4862.82	7.953	5546.83		32	1	32	2	32	4	32	7
																			8.25	938	8.203	2156.33	8.203	4724.35	8.203	4790.61		33	1	33	2	33	4	33	7
iAB10																			8.516	1163.83	8.469	2126.5	8.469	4219.88	8.469	4966.89		34	1	34	2	34	4	34	7
																			8.766	995.913	8.719	2457.83	8.719	3873	8.719	4989.11		35	1	35	2	35	4	35	7
																			9.031	1136.61	8.984	2267.67	8.984	3728.29	8.984	4901.44		36	1	36	2	36	4	36	8
																			9.281	1026.17	9.234	2092.5	9.234	3295.53	9.234	4942.83		37	1	37	2	37	4	37	8
																			9.547	996.652	9.5	2292.83	9.5	3525	9.5	5034.28		38	1	38	2	38	4	38	8
																			9.797	1014.17	9.75	2526.67	9.75	3963.59	9.75	5066.17		39	1	39	2	39	4	39	8
																			10.063	1068.7	10.016	2408.33	10.016	3762.47	10.016	5298.89		40	1	40	2	40	4	40	8
																			10.313	797.609	10.266	2123.83	10.266	3598.35	10.266	5125.94		41	1	41	2	41	4	41	8
																			10.578	1297.22	10.531	2388.17	10.531	3495.41	10.531	4372.89		42	1	42	2	42	5	42	8
																			10.828	901.13	10.781	2400	10.781	3611.47	10.781	5131.28		43	1	43	2	43	5	43	8
																			11.094	1084.65	11.047	2295.33	11.047	4036.18	11.047	4689.61		44	1	44	2	44	5	44	8
																			11.344	1141	11.297	2181.67	11.297	3582.47	11.297	5049.78		45	1	45	2	45	5	45	8
																			11.61	1006.87	11.562	2582.33	11.562	3676.47	11.562	5152.06		46	1	46	2	46	5	46	8
																			11.86	881.522	11.812	2342.83	11.812	3907.29	11.812	5078.11		47	1	47	2	47	5	47	8
																			12.125	1076.91	12.078	2177.83	12.078	3682.29	12.078	4677.28		48	1	48	2	48	5	48	9
																			12.375	906.217	12.328	1795.33	12.328	3459.24	12.328	4960.39		49	1	49	2	49	5	49	9
																			12.641	1079	12.594	1567.83	12.594	3786.82	12.594	4380.39		50	1	50	2	50	5	50	9
																			12.891	1070.83	12.844	1353.83	12.844	3528.82	12.844	5110.5		51	1	51	2	51	5	51	9
																			13.156	1034.04	13.109	954.167	13.109	3580.59	13.109	4838.39		52	1	52	2	52	5	52	9
																			13.406	915.174	13.359	1163.5	13.359	3555.47	13.359	4941.22		53	1	53	2	53	5	53	9
																			13.672	926.13	13.625	1431.17	13.625	4016	13.625	4771.94		54	1	54	2	54	5	54	9
																			13.938	1134	13.875	1331.67	13.875	3583	13.875	5267.06		55	1	55	2	55	5	55	9
																			14.188	1049.74	14.141	1131.83	14.141	3575.29	14.141	4630.22		56	1	56	2	56	5	56	9
																			14.438	1004.17	14.391	1222	14.391	4109.71	14.391	4647.72		57	1	57	2	57	5	57	9
																			14.703	978.391	14.656	1209.67	14.656	3422.47	14.656	4887.22		58	1	58	2	58	5	58	9
																			14.969	872	14.906	1531.17	14.906	3805.76	14.906	4918.56		59	1	59	2	59	5	59	9
																			15.219	1038.17	15.172	1053.5	15.172	3997.82	15.172	3412.22		60	1	60	2	60	5	60	9
																			15.485	960.565	15.422	1418.5	15.422	3481.24	15.422	3538.39		61	1	61	2	61	5	61	9
																			15.735	967.609	15.687	1272.5	15.687	3990.76	15.687	3839.89		62	1	62	2	62	5	62	9
																			16	1039.26	15.937	1509.83	15.937	3809	15.937	3703.33		63	1	63	2	63	5	63	10
																			16.25	957.391	16.203	1247	16.203	3909.47	16.203	3759.39		64	1	64	2	64	5	64	10
																			16.516	1035.26	16.469	1219.67	16.469	3557.35	16.469	3673.5		65	1	65	2	65	5	65	10
																			16.766	992.261	16.719	1173	16.719	3643.59	16.719	3773.39		66	1	66	2	66	5	66	10
																			17.031	728.435	16.969	1467.67	16.969	3522.29	16.969	3507.17		67	1	67	2	67	5	67	10
																			17.281	1057.09	17.234	1377.33	17.234	3729.18	17.234	3591.83		68	1	68	2	68	5	68	10
																			17.547	994.652	17.5	1244.17	17.5	3965	17.5	3568.5		69	1	69	2	69	5	69	10
																			17.797	1157	17.75	1454.33	17.75	3426.59	17.75	3658.33		70	1	70	2	70	5	70	10
																			18.063	1010.52	18.016	1099.5	18.016	3612.53	18.016	3859.94		71	1	71	2	71	5	71	10
																			18.313	955	18.266	1476.67	18.266	3868.41	18.266	3510.22		72	1	72	2	72	5	72	10
																			18.578	921.217	18.531	1209.67	18.531	3746.18	18.531	2806.89		73	1	73	2	73	5	73	10
																			18.828	1090.13	18.781	1521	18.781	3498.06	18.781	2445.17		74	1	74	2	74	5	74	10
																			19.094	953	19.047	983.333	19.047	2851.41	19.047	2244.56		75	1	75	2	75	5	75	10
																			19.36	1020.78	19.297	1388.33	19.297	2236.24	19.297	2655.5		76	1	76	2	76	5	76	10
																			19.594	917.522	19.562	1083.83	19.562	2648.94	19.562	2973.06		77	1	77	2	77	5	77	10
																			19.86	971.522	19.812	1508	19.812	2678.12	19.812	2908.89		78	1	78	2	78	6	78	10
																			20.125	907.087	20.078	1202.83	20.078	2303.41	20.078	3015.06		79	1	79	2	79	6	79	10
																			20.375	989.043	20.328	1090.5	20.328	2684.53	20.328	2755.33		80	1	80	2	80	6	80	10
																			20.641	901.087	20.594	1367.5	20.594	3004.94	20.594	2716.39		81	1	81	2	81	6	81	10
																			20.891	920.739	20.844	1084.67	20.844	2683.71	20.844	2803.56		82	2	82	2	82	6	82	10
																			21.156	965.217	21.109	1473.5	21.109	2543.35	21.109	3095.67		83	2	83	3	83	6	83	10
																			21.406	901.043	21.359	1100.83	21.359	2858.47	21.359	2894.5		84	2	84	3	84	6	84	10
																			21.672	1049.09	21.625	1217.83	21.625	2658.71	21.625	3116.5		85	2	85	3	85	6	85	10
																			21.922	896.043	21.891	1063.67	21.891	2412.12	21.891	2981.78		86	2	86	3	86	6	86	11
																			22.188	1136.61	22.125	1437.83	22.125	2590.88	22.125	3053.11		87	2	87	3	87	6	87	11
																			22.438	935.609	22.391	956.333	22.391	2719.82	22.391	3171.11		88	2	88	3	88	6	88	11
																			22.703	970.478	22.656	1500.83	22.656	2833.29	22.656	3075.83		89	2	89	3	89	6	89	11
																			22.953	1080.87	22.906	1026.67	22.906	2734.47	22.906	3194.28		90	2	90	3	90	6	90	11
																			23.219	1009.3	23.172	1400.83	23.172	2796.71	23.172	2998.78		91	2	91	3	91	6	91	11
																			23.469	1020.74	23.422	1393.67	23.422	2630.76	23.422	2793.06		92	2	92	3	92	6	92	11
																			23.735	1069.83	23.687	1108	23.687	2699.06	23.687	3142.17		93	2	93	3	93	7	93	11
																			23.985	1074.48	23.937	1065.83	23.937	2977.29	23.937	3047.28		94	2	94	3	94	7	94	11
																			24.25	1109.87	24.203	1503.33	24.203	2498	24.203	2922.67		95	2	95	3	95	7	95	11
																			24.5	984.043	24.453	1201.83	24.453	2593.35	24.453	2952.06		96	2	96	3	96	7	96	11
																			24.766	827.913	24.719	1199.17	24.719	2940	24.719	2980.22		97	3	97	3	97	7	97	11
																			25.031	1239.52	24.969	1365.67	24.969	2594.76	24.969	3172		98	3	98	4	98	7	98	12
																			25.281	1064.48	25.234	981.5	25.234	2663.76	25.234	2986.06		99	3	99	4	99	8	99	12
																			25.531	943.478	25.484	1244.33	25.484	2631.29	25.484	2867.28		100	3	100	4	100	8	100	12
																			25.797	1063.09	25.75	1081.83	25.75	2506.88	25.75	3091.94
																			26.063	842.609	26	1089.33	26	2603.94	26	2952.17
																			26.313	1092.43	26.266	1360	26.266	2937.82	26.266	2805.22
																			26.578	947.87	26.516	1130	26.516	2594.18	26.516	3286.17
																			26.828	996.217	26.781	1355.17	26.781	2835.71	26.781	3014.17
																			27.094	1008.48	27.031	1490.17	27.031	2416.71	27.031	2924.06
																			27.344	1084.78	27.297	1027.33	27.297	2470.71	27.297	2995.89
																			27.61	1010.91	27.562	1254.83	27.562	2526.47	27.562	2892.11
																			27.86	1069.43	27.812	1288.67	27.812	2905.35	27.812	2967.39
																			28.125	1126.57	28.062	1381.33	28.062	2656.12	28.062	3180.83
																			28.375	972	28.328	995.833	28.328	2481.47	28.328	3064.11
																			28.641	1032.22	28.594	1282.83	28.594	2626.12	28.594	3129.94
																			28.891	1205.65	28.844	1033.17	28.844	2991.82	28.844	2865.11
																			29.156	1063.52	29.109	1567.83	29.109	2686.71	29.109	3307
																			29.406	904.696	29.359	1305.5	29.359	2534.59	29.359	3106.78
																			29.672	1008.87	29.625	1074.67	29.625	2547.18	29.625	2220.44
																			29.922	961.652	29.875	1175.83	29.875	2457.24	29.875	1400.61
																			30.188	962.043	30.141	1475.83	30.141	2749.12	30.141	1356.17
																			30.438	907.478	30.391	1138.33	30.391	2703.82	30.391	1341.39
																			30.703	917.087	30.656	1146.5	30.656	2436.71	30.656	1574.94
																			30.953	1077.04	30.906	1419.5	30.906	2885.24	30.906	1618.44
																			31.219	1083.22	31.172	1025.83	31.172	2713.12	31.172	1331.11
																			31.469	1014.65	31.422	1537.17	31.422	2670.53	31.422	1608.5
																			31.735	1048	31.687	1503	31.687	2496.47	31.687	1641
																			31.985	1053.57	31.937	1047.67	31.937	2800.88	31.937	1391.5
																			32.25	826.609	32.203	1547.67	32.203	2758.29	32.203	1433.33
																			32.5	913.696	32.453	1206	32.453	2670.65	32.453	1559.39
																			32.766	953.826	32.719	1508.17	32.719	2616.53	32.719	1677.61
																			33.016	1073.7	32.969	1269.33	32.969	2944.47	32.969	1533.17
																			33.281	889.609	33.234	1147.33	33.234	2430.88	33.234	1655.72
																			33.531	1135.87	33.484	1475.83	33.484	2918.76	33.484	1587.11
																			33.797	927.435	33.75	986	33.75	2534.59	33.75	1864.5
																			34.047	992.261	34	1352	34	2736.82	34	1722.44
																			34.313	1137.83	34.266	1212.17	34.266	2609.24	34.266	1538.44
																			34.563	1068.35	34.516	1233.67	34.516	2938.88	34.516	1472.22
																			34.828	881.957	34.781	1040.67	34.781	2456.35	34.781	1265.5
																			35.078	1107.39	35.031	1504	35.031	2740	35.031	1353.06
																			35.344	876.087	35.297	1212.67	35.297	2611	35.297	1743.89
																			35.61	985.261	35.547	1078.33	35.547	2581.29	35.547	1561.78
																			35.86	923.609	35.812	1025.5	35.812	2899.76	35.812	1678.06
																			36.11	902.043	36.062	1402.83	36.062	3020.12	36.062	1931.44
																			36.375	1112.3	36.328	962.333	36.328	2605	36.328	1836.61
																			36.641	992.696	36.578	1212.83	36.578	2938.59	36.578	1605.17
																			36.891	967.261	36.844	1209	36.844	2892.18	36.844	2184.94
																			37.156	855.87	37.094	1296.33	37.094	2671	37.094	1847.22
																			37.406	966.391	37.359	1233.67	37.359	2849.59	37.359	2041.56
																			37.672	1084.52	37.609	1116	37.609	2654.35	37.609	1699.5
																			37.922	980.435	37.875	1348.5	37.875	2767.76	37.875	2035.11
																			38.188	912.783	38.141	1452	38.141	2938.88	38.141	1700.44
																			38.438	1002.39	38.391	993	38.391	2771.88	38.391	1871.22
																			38.703	1125.3	38.641	1438.17	38.641	2975.76	38.641	1774.56
																			38.953	1016.61	38.906	1350.5	38.906	2940	38.906	1800.39
																			39.219	1261	39.172	1288.67	39.172	2788.76	39.172	1928.11
																			39.469	1062.48	39.422	987.5	39.422	2883.12	39.422	1815.11
																			39.735	1056.17	39.687	939	39.687	2565.94	39.687	1912.78
																			39.985	909.522	39.937	1294.83	39.937	2742.41	39.937	1898.5
																			40.25	966.696	40.203	1118.67	40.203	3039.06	40.203	1949.67
																			40.5	995	40.453	1448.17	40.453	2512.41	40.453	1530.72
																			40.766	878.652	40.719	1003.5	40.719	2642.53	40.719	1700.39
																			41.016	932.957	40.969	1155.67	40.969	2830.29	40.969	1654.22
																			41.281	992.435	41.234	932	41.234	2799.18	41.234	1542.83
																			41.531	874.609	41.484	1388.83	41.484	2770.47	41.484	1727.89
																			41.797	1090.35	41.75	971.667	41.75	3105.18	41.75	1609.06
																			42.047	814.87	42	1419.17	42	2816	42	492
																			42.313	943.13	42.266	1231.33	42.266	2585.24	42.266	642.111
																			42.563	1112.39	42.516	958.667	42.516	2685.71	42.516	656.667
																			42.828	1035.26	42.781	905.5	42.781	2858.41	42.781	619.722
																			43.078	974.478	43.031	1284	43.031	3070.53	43.031	159.556
																			43.344	1142.48	43.297	1098.17	43.297	2932.41	43.297	589.667
																			43.594	982.304	43.547	-9.5	43.547	2570.94	43.547	577.889
																			43.86	995.174	43.812	80.5	43.812	2622.76	43.812	721.944
																			44.11	931.478	44.062	327.667	44.062	2936.24	44.062	794.389
																			44.375	915.565	44.328	287.5	44.328	2692.65	44.328	684.611
																			44.625	1015.61	44.578	69.3333	44.578	2869.59	44.578	704.5
																			44.891	897.391	44.844	273.333	44.844	2690.12	44.844	573.333
																			45.141	844.13	45.094	-253	45.094	2898.12	45.094	855
																			45.406	1241.43	45.359	170.833	45.359	2951.35	45.359	575.5
																			45.656	1001.13	45.609	202.167	45.609	2865.94	45.609	696.667
																			45.922	1149.52	45.875	261.667	45.875	2526.65	45.875	666.222
																			46.188	1079.26	46.125	166.333	46.125	2882.82	46.125	637.111
																			46.438	917.348	46.391	81.6667	46.391	3123.59	46.391	688.389
																			46.688	1073.39	46.641	246.833	46.641	3136.29	46.641	767.778
																			46.953	918.391	46.906	178.167	46.906	2762.71	46.906	644.389
																			47.219	817.609	47.156	296.667	47.156	2694.82	47.156	780.278
																			47.469	835.783	47.422	315.833	47.422	2867.76	47.422	652.278
																			47.735	903.783	47.672	2	47.672	2365	47.672	561.667
																			47.985	900.087	47.937	242.333	47.937	1692.41	47.937	584.944
																			48.25	1067.04	48.187	219.667	48.187	1977	48.187	559.556
																			48.5	1092.48	48.453	102.5	48.453	1597.53	48.453	406.944
																			48.766	964.957	48.719	277.167	48.719	1890.94	48.719	549.778
																			49.016	1140.39	48.969	1.16667	48.969	1910.47	48.969	632.333
																			49.281	1057	49.219	280.167	49.219	1777.47	49.219	817.333
																			49.531	1053.09	49.484	306	49.484	1953.71	49.484	674.389
																			49.797	1053.3	49.75	349.667	49.75	1996.94	49.75	704.167
																			50.047	1000.48	50	272	50	1780.53	50	555.944
																			50.313	863.783	50.266	155.833	50.266	1904.12	50.266	186.278
																			50.563	495.565	50.516	331.5	50.516	2110.88	50.516	272.556
																			50.828	322.478	50.781	222.333	50.781	1750.18	50.781	33.1667
																			51.078	132.043	51.031	245.667	51.031	1648.71	51.031	125.944
																			51.344	154.565	51.297	166.333	51.297	2009.59	51.297	-64.2222
																			51.61	211	51.547	245	51.547	1976.06	51.547	310.333
																			51.844	208.174	51.812	32.6667	51.812	1990.71	51.812	400.556
																			52.11	284.391	52.062	106.333	52.062	1777.53	52.062	-16.9444
																			52.375	286.13	52.328	297.833	52.328	1604.82	52.328	154.556
																			52.625	202.609	52.578	49.1667	52.578	2136.06	52.578	203.389
																			52.891	126.696	52.844	250	52.844	1653.24	52.844	22.8889
																			53.141	432.217	53.094	155.833	53.094	1908.94	53.094	157.889
																			53.406	94.913	53.359	41.4667	53.359	1917.35	53.359	281.944
																			53.656	77.6957	53.609	373	53.609	1925.41	53.609	185.889
																			53.922	398.043	53.875	-34.8333	53.875	1812.94	53.875	185.667
																			54.172	229.609	54.141	167.5	54.141	1747.71	54.141	301.556
																			54.438	284.609	54.375	35.8333	54.375	1686.76	54.375	71.0556
																			54.688	272.783	54.641	199.167	54.641	1892.18	54.641	30.9444
																			54.953	294.87	54.906	22.5	54.906	1946.65	54.906	59.5556
																			55.203	230.348	55.156	112.5	55.156	1816.59	55.156	221.444
																			55.469	355	55.422	122.167	55.422	1747.88	55.422	-12.9444
																			55.719	230.304	55.672	30.6667	55.672	1933.88	55.672	34.5556
																			55.985	207.87	55.937	215.167	55.937	1592.82	55.937	170.444
																			56.235	366.696	56.187	36.3333	56.187	1862.35	56.187	230.333
																			56.5	227.913	56.453	318.833	56.453	1968.12	56.453	288.667
																			56.75	320.957	56.703	14.8333	56.703	1928.18	56.703	265.167
																			57.016	281.13	56.969	246.333	56.969	1625.65	56.969	240.722
																			57.281	251.826	57.219	81.5	57.219	1844.12	57.219	171.278
																			57.531	150.652	57.484	136	57.484	1849.82	57.484	68.4444
																			57.781	175.391	57.734	242.667	57.734	1694.29	57.734	172.944
																			58.047	230.217	58	273.167	58	2027.18	58	-119.389
																			58.313	210	58.25	-102	58.25	1897.12	58.25	215.611
																			58.563	229.478	58.516	137.333	58.516	1766.88	58.516	52.8889
																			58.828	183	58.766	2.5	58.766	1817.59	58.766	192.167
																			59.078	288.913	59.031	385.333	59.031	2017.94	59.031	290.611
																			59.344	241.652	59.281	356.167	59.281	1564.12	59.281	159.222
																			59.594	274	59.547	262.667	59.547	1965.29	59.547	74.3889
																			59.86	146.435	59.812	132.667	59.812	1399.59	59.812	231.444
																			60.11	209.13	60.062	-3.66667	60.062	1167.82	60.062	260.222
																			60.375	213.261	60.312	201.667	60.312	638.588	60.312	-75.6667
																			60.625	100.217	60.578	81	60.578	817.588	60.578	301.222
																			60.891	340.957	60.844	316	60.844	913.529	60.844	198.556
																			61.141	194.739	61.094	181.5	61.094	1139.06	61.094	350.5
																			61.406	209.783	61.359	32.5	61.359	1015.59	61.359	109.333
																			61.656	110.261	61.609	28.6667	61.609	812.235	61.609	126.111
																			61.922	147.435	61.875	158.333	61.875	927.941	61.875	33.2222
																			62.172	235.609	62.125	114.5	62.125	1033	62.125	112.778
																			62.438	238.13	62.391	127.167	62.391	1193.12	62.391	-17.0556
																			62.688	26.7391	62.641	258.333	62.641	1139.82	62.641	90.7222
																			62.953	242.217	62.906	-111.833	62.906	921.647	62.906	54.4444
																			63.203	277.565	63.156	336.667	63.156	1178.47	63.156	162.556
																			63.469	276.391	63.422	160.333	63.422	1086.53	63.422	142.111
																			63.719	211.174	63.672	253.167	63.672	942.706	63.672	326.778
																			63.985	243.348	63.937	319.333	63.937	1137	63.937	111.278
																			64.235	176.565	64.187	94.1667	64.187	1159.94	64.187	195.444
																			64.5	210.348	64.453	44.8333	64.453	1050.76	64.453	130.278
																			64.75	298.348	64.703	185.5	64.703	1186.82	64.703	99.0556
																			65.016	315.348	64.969	95.3333	64.969	1151.18	64.969	93.7778
																			65.266	296	65.219	279.167	65.219	1157.65	65.219	289.444
																			65.531	307.478	65.484	50.3333	65.484	842.294	65.484	171.944
																			65.781	218.478	65.734	369	65.734	1125.71	65.734	216.889
																			66.047	131.174	66	-196.667	66	949.353	66	132.333
																			66.297	161.87	66.25	44.3333	66.25	979.882	66.25	108.944
																			66.563	326.696	66.516	308.833	66.516	1041.71	66.516	213
																			66.813	387.087	66.766	104.333	66.766	1047.59	66.766	81.1667
																			67.078	309.957	67.031	-246.667	67.031	914.353	67.031	-66.1111
																			67.328	215.391	67.281	238.833	67.281	888.412	67.281	2.61111
																			67.594	167.739	67.547	67.3333	67.547	829.471	67.547	-11.8333
																			67.86	84.5652	67.797	260	67.797	1107.35	67.797	-11
																			68.11	112.565	68.062	350.833	68.062	1008.35	68.062	83.9444
																			68.36	322.565	68.312	81.8333	68.312	784	68.312	247.389
																			68.625	220.391	68.578	87.3333	68.578	978.294	68.578	170.111
																			68.891	351.087	68.828	7.33333	68.828	1111.29	68.828	60.6111
																			69.141	154.478	69.094	10.1667	69.094	966.294	69.094	109.444
																			69.406	180.217	69.344	-168.5	69.344	944.471	69.344	259.333
																			69.656	352.435	69.609	291.667	69.609	1093.24	69.609	133.278
																			69.922	339.435	69.859	276.333	69.859	876.059	69.859	188.111
																			70.172	20.8696	70.125	240.333	70.125	1158.29	70.125	40.7222
																			70.438	73.6522	70.391	-17.8333	70.391	892.294	70.391	393.056
																			70.688	264.348	70.641	328.5	70.641	1020.53	70.641	139.944
																			70.953	196.174	70.891	113.167	70.891	1091.47	70.891	218.722
																			71.203	194.217	71.156	245.833	71.156	848.882	71.156	371.167
																			71.469	384.391	71.422	-47.3333	71.422	1224.59	71.422	285.944
																			71.719	196.522	71.672	169.333	71.672	1217.35	71.672	-77.9444
																			71.985	270.13	71.937	272.5	71.937	1010.41	71.937	196.556
																			72.235	143.217	72.187	192	72.187	1092.47	72.187	307.389
																			72.5	130.217	72.453	19	72.453	1002	72.453	188.111
																			72.75	202.696	72.703	-182.5	72.703	1153.06	72.703	202.556
																			73.016	151.957	72.969	288.167	72.969	1153.59	72.969	238.5
																			73.266	261.217	73.219	166.333	73.219	900.412	73.219	100.889
																			73.531	256.826	73.484	159.5	73.484	929.353	73.484	200.389
																			73.781	212.609	73.734	245	73.734	852.471	73.734	302.167
																			74.047	301.304	74	78.3333	74	1124.53	74	-32
																			74.297	251.565	74.25	82.6667	74.25	1052.76	74.25	58.1667
																			74.563	273.783	74.516	-145.833	74.516	1215.65	74.516	212.833
																			74.813	28.6522	74.766	110	74.766	1069.18	74.766	287.611
																			75.078	238.739	75.031	208.667	75.031	1263.53	75.031	51.1111
																			75.328	115.261	75.281	-47.8333	75.281	1196.41	75.281	112.278
																			75.594	253.261	75.547	316.833	75.547	948.882	75.547	231.5
																			75.844	244.565	75.797	-142.333	75.797	1205.53	75.797	196.111
																			76.11	204.652	76.062	348	76.062	1184.24	76.062	221.222
																			76.36	98.1739	76.312	-63.1667	76.312	1291.94	76.312	243.944
																			76.625	212.696	76.578	177.167	76.578	944.294	76.578	247.056
																			76.875	327.522	76.828	20.3333	76.828	1210.41	76.828	413.833
																			77.141	223	77.094	39.8333	77.094	877.529	77.094	230.167
																			77.391	309.348	77.344	152	77.344	341.471	77.344	88.9444
																			77.656	221.783	77.609	326.667	77.609	103.941	77.609	-119.611
																			77.906	251.043	77.859	189.667	77.859	100.824	77.859	368.889
																			78.172	251.696	78.125	368.167	78.125	98.5882	78.125	271.222
																			78.438	37.6087	78.375	77.6667	78.375	24.8235	78.375	235.389
																			78.688	102.435	78.641	204	78.641	272.882	78.641	228.056
																			78.938	210.783	78.891	130.667	78.891	189.059	78.891	214.389
																			79.203	320.826	79.156	56.3333	79.156	137.471	79.156	158.556
																			79.469	267.783	79.406	257.333	79.406	8.64706	79.406	279.333
																			79.719	277.043	79.672	232	79.672	92.2941	79.672	119.278
																			79.985	155.652	79.922	12	79.922	187.647	79.922	306.278
																			80.235	11.8696	80.187	-209.833	80.187	269.294	80.187	137.722
																			80.5	196	80.437	9.33333	80.437	94.6471	80.437	394.278
																			80.75	218.87	80.703	90.3333	80.703	117.824	80.703	-43.8889
																			81.016	165.261	80.969	26.8333	80.969	37.5882	80.969	-41.7222
																			81.266	73.1739	81.219	127.667	81.219	147.471	81.219	88.8333
																			81.531	302.609	81.469	199.833	81.469	98.3529	81.469	283.611
																			81.781	243.13	81.734	43.1667	81.734	261.765	81.734	115.833
																			82.047	282.565	82	122	82	243.294	82	152.611
																			82.297	96	82.25	163.833	82.25	152.706	82.25	178.667
																			82.563	301.261	82.516	69.5	82.516	19.7647	82.516	173.056
																			82.813	218.826	82.766	93.1667	82.766	210.471	82.766	258
																			83.078	272.652	83.031	365.833	83.031	316.176	83.031	139.778
																			83.328	207	83.281	134.167	83.281	131.294	83.281	324.833
																			83.594	176.261	83.547	-337.833	83.547	77.4118	83.547	222.222
																			83.86	253.217	83.797	159.5	83.797	233.882	83.797	180.444
																			84.094	234.348	84.062	-15.6667	84.062	121.529	84.062	192.889
																			84.36	170.913	84.312	314.333	84.312	53.7059	84.312	111.944
																			84.625	26.4348	84.578	-311.5	84.578	137.176	84.578	33.6111
																			84.875	193.565	84.828	68.6667	84.828	25.1765	84.828	11.7778
																			85.141	126.217	85.094	88	85.094	145	85.094	51.3889
																			85.391	174.174	85.344	133.333	85.344	281.941	85.344	267.056
																			85.656	76.3043	85.609	-79.3333	85.609	112.882	85.609	8.16667
																			85.906	136.783	85.859	269.333	85.859	142.706	85.859	13.7778
																			86.172	159.304	86.125	285.5	86.125	219.412	86.125	106.389
																			86.422	171.13	86.391	61.8333	86.391	98.1176	86.391	116.056
																			86.688	189.652	86.625	-26	86.625	178.176	86.625	49.7778
																			86.938	117.609	86.891	88.5	86.891	25.8824	86.891	193.222
																			87.203	287.087	87.156	163.667	87.156	196.471	87.156	388.333
																			87.453	291	87.406	197.667	87.406	121.118	87.406	54.4444
																			87.719	88.6522	87.672	285.5	87.672	153.294	87.672	76.5556
																			87.969	57	87.922	-83.1667	87.922	61	87.922	59
																			88.235	149.609	88.187	259.667	88.187	274.294	88.187	188.444
																			88.485	177.087	88.437	229.5	88.437	-8.17647	88.437	178.833
																			88.75	127.783	88.703	127.167	88.703	123.647	88.703	82.5556
																			89	184.261	88.953	221.833	88.953	7.11765	88.953	156.556
																			89.266	-105.957	89.219	16.1667	89.219	138.706	89.219	268.722
																			89.531	49.6957	89.469	98.5	89.469	289.412	89.469	80.7778
																			89.781	151.565	89.734	2.33333	89.734	89.8235	89.734	188.889
																			90.031	307.522	89.984	200	89.984	93.8235	89.984	-20.5556
																			90.297	219.043	90.25	51.5	90.25	224.588	90.25	96.3333
																			90.563	229.696	90.5	-12.1667	90.5	27.0588	90.5	75.1667
																			90.813	230.565	90.766	142.833	90.766	-64.7647	90.766	91.7778
																			91.078	104.217	91.016	267.833	91.016	109.235	91.016	220.556
																			91.328	87.4348	91.281	33.1667	91.281	211.235	91.281	-11.6111
																			91.594	238.261	91.531	91.1667	91.531	-14.8235	91.531	-74.2778
																			91.844	162.783	91.797	214.833	91.797	30.5882	91.797	-25.8889
																			92.11	148.739	92.062	306.333	92.062	180.706	92.062	133.056
																			92.36	189.087	92.312	-64.1667	92.312	211.471	92.312	145.944
																			92.625	43.1739	92.562	-248.333	92.562	87.4118	92.562	75.6111
																			92.875	214.522	92.828	221.333	92.828	193.294	92.828	269.778
																			93.141	377.217	93.094	39.5	93.094	10.0588	93.094	104.722
																			93.391	193.087	93.344	77.1667	93.344	102.647	93.344	199.389
																			93.656	269.261	93.609	-36.1667	93.609	5.82353	93.609	61.0556
																			93.906	34.5217	93.859	7.66667	93.859	0.470588	93.859	106.5
																			94.172	265.043	94.125	-36.1667	94.125	228.647	94.125	290.722
																			94.422	187.174	94.375	273.833	94.375	5.58824	94.375	184.889
																			94.688	92.3478	94.641	298.333	94.641	117.235	94.641	181.333
																			94.938	252.913	94.891	-14.6667	94.891	274.235	94.891	111.833
																			95.203	87.9565	95.156	163	95.156	42	95.156	220.722
																			95.453	90.4348	95.406	342	95.406	109.647	95.406	53.5556
																			95.719	143.087	95.672	-47.6667	95.672	-196.412	95.672	80.0556
																			95.969	141.652	95.922	-64	95.922	106.765	95.922	125.833
																			96.235	11.6957	96.187	189.167	96.187	12.2353	96.187	87
																			96.485	63.6957	96.437	13.5	96.437	250.059	96.437	-97.7222
																			96.75	222.261	96.703	286.667	96.703	111.882	96.703	89
																			97	199.043	96.953	-10.3333	96.953	39.2941	96.953	311.611
																			97.266	222.087	97.219	62	97.219	-11.5882	97.219	124.111
																			97.516	142.783	97.469	39.5	97.469	51.6471	97.469	7.66667
																			97.781	71.4348	97.734	-21.1667	97.734	184.235	97.734	60
																			98.031	81.2174	97.984	338.167	97.984	64.8235	97.984	184.944
																			98.297	218.478	98.25	295.333	98.25	208.529	98.25	121.167
																			98.547	366.957	98.5	-68.8333	98.5	94.8235	98.5	156.389
																			98.813	196.217	98.766	230.167	98.766	136.588	98.766	94.9444
																			99.063	26.7391	99.016	-12	99.016	81.8235	99.016	182.5
																			99.328	113.174	99.281	110.833	99.281	131.941	99.281	56.8333
																			99.578	230.913	99.531	217.333	99.531	166.353	99.531	262.944
																			99.844	274.739	99.797	96.3333	99.797	118.588	99.797	192.944
																							100.047	-58.5294	100.047	101.278
