# Supplementary material for: Programming chain-growth copolymerization of DNA hairpin tiles for in-vitro hierarchical supramolecular organization
Source: Nat Commun. 2019 Mar 1;10:1006. doi: 10.1038/s41467-019-09004-4 (PMC6397255; doi:10.1038/s41467-019-09004-4)
Supplement: Supplementary file 3 — Source Data [file 41467_2019_9004_MOESM3_ESM.zip › Figure S8.xlsx]

## Sheet: ACF
Raw autocorrelation function data.
X Lag Time	Record 56: MA	X Lag Time	Record 62: MB	X Lag Time	Record 69: 1_1	X Lag Time	Record 77: 2_1	X Lag Time	Record 85: 5_1	X Lag Time	Record 99: 10_1
0.5	0.827	0.5	0.818	0.5	0.862	0.5	0.884	0.5	0.867	0.5	0.881
1	0.805	1	0.809	1	0.848	1	0.867	1	0.859	1	0.884
1.5	0.774	1.5	0.781	1.5	0.839	1.5	0.859	1.5	0.857	1.5	0.863
2	0.746	2	0.748	2	0.829	2	0.851	2	0.849	2	0.869
2.5	0.726	2.5	0.725	2.5	0.818	2.5	0.837	2.5	0.849	2.5	0.86
3	0.705	3	0.702	3	0.806	3	0.832	3	0.842	3	0.856
3.5	0.684	3.5	0.69	3.5	0.798	3.5	0.826	3.5	0.836	3.5	0.861
4	0.665	4	0.673	4	0.781	4	0.817	4	0.835	4	0.851
4.5	0.655	4.5	0.656	4.5	0.772	4.5	0.807	4.5	0.832	4.5	0.842
5.5	0.636	5.5	0.639	5.5	0.756	5.5	0.799	5.5	0.829	5.5	0.841
6.5	0.615	6.5	0.618	6.5	0.744	6.5	0.788	6.5	0.823	6.5	0.838
7.5	0.596	7.5	0.599	7.5	0.73	7.5	0.778	7.5	0.816	7.5	0.824
8.5	0.581	8.5	0.582	8.5	0.712	8.5	0.767	8.5	0.814	8.5	0.823
9.5	0.558	9.5	0.56	9.5	0.693	9.5	0.758	9.5	0.81	9.5	0.816
10.5	0.534	10.5	0.533	10.5	0.674	10.5	0.745	10.5	0.807	10.5	0.81
11.5	0.519	11.5	0.521	11.5	0.652	11.5	0.732	11.5	0.798	11.5	0.809
12.5	0.497	12.5	0.493	12.5	0.632	12.5	0.721	12.5	0.792	12.5	0.802
14.5	0.478	14.5	0.472	14.5	0.596	14.5	0.695	14.5	0.788	14.5	0.797
16.5	0.461	16.5	0.468	16.5	0.56	16.5	0.668	16.5	0.775	16.5	0.782
18.5	0.441	18.5	0.442	18.5	0.528	18.5	0.646	18.5	0.767	18.5	0.772
20.5	0.402	20.5	0.406	20.5	0.493	20.5	0.618	20.5	0.761	20.5	0.769
22.5	0.379	22.5	0.385	22.5	0.47	22.5	0.582	22.5	0.752	22.5	0.759
24.5	0.351	24.5	0.352	24.5	0.449	24.5	0.558	24.5	0.742	24.5	0.744
26.5	0.324	26.5	0.327	26.5	0.419	26.5	0.529	26.5	0.733	26.5	0.738
28.5	0.303	28.5	0.31	28.5	0.387	28.5	0.489	28.5	0.72	28.5	0.728
32.5	0.277	32.5	0.281	32.5	0.363	32.5	0.459	32.5	0.705	32.5	0.716
36.5	0.265	36.5	0.272	36.5	0.341	36.5	0.431	36.5	0.684	36.5	0.702
40.5	0.247	40.5	0.248	40.5	0.318	40.5	0.406	40.5	0.666	40.5	0.685
44.5	0.218	44.5	0.218	44.5	0.29	44.5	0.383	44.5	0.651	44.5	0.667
48.5	0.187	48.5	0.192	48.5	0.272	48.5	0.365	48.5	0.64	48.5	0.662
52.5	0.163	52.5	0.169	52.5	0.259	52.5	0.339	52.5	0.628	52.5	0.644
56.5	0.144	56.5	0.15	56.5	0.225	56.5	0.326	56.5	0.613	56.5	0.629
60.5	0.129	60.5	0.131	60.5	0.2	60.5	0.306	60.5	0.601	60.5	0.613
68.5	0.114	68.5	0.115	68.5	0.179	68.5	0.273	68.5	0.588	68.5	0.605
76.5	0.102	76.5	0.0999	76.5	0.157	76.5	0.245	76.5	0.569	76.5	0.579
84.5	0.0871	84.5	0.0907	84.5	0.138	84.5	0.217	84.5	0.543	84.5	0.565
92.5	0.0695	92.5	0.0725	92.5	0.123	92.5	0.193	92.5	0.527	92.5	0.54
101	0.0552	101	0.0541	101	0.112	101	0.177	101	0.506	101	0.517
109	0.0427	109	0.0444	109	0.0969	109	0.16	109	0.492	109	0.506
117	0.0338	117	0.0351	117	0.076	117	0.146	117	0.486	117	0.487
125	0.0262	125	0.0283	125	0.0586	125	0.133	125	0.47	125	0.468
141	0.022	141	0.0243	141	0.0504	141	0.108	141	0.445	141	0.434
157	0.0169	157	0.0225	157	0.0401	157	0.0909	157	0.43	157	0.403
173	0.0141	173	0.0167	173	0.0307	173	0.0768	173	0.403	173	0.374
189	0.00893	189	0.0118	189	0.0268	189	0.0643	189	0.382	189	0.348
205	0.00682	205	0.00946	205	0.0223	205	0.0573	205	0.362	205	0.324
221	0.00635	221	0.00801	221	0.019	221	0.0486	221	0.332	221	0.303
237	0.00551	237	0.00586	237	0.0122	237	0.0427	237	0.311	237	0.283
253	0.00506	253	0.00658	253	0.00975	253	0.0356	253	0.298	253	0.266
285	0.00505	285	0.0067	285	0.00774	285	0.0268	285	0.272	285	0.233
317	0.00368	317	0.00573	317	0.0078	317	0.0218	317	0.254	317	0.207
349	0.00488	349	0.00521	349	0.00579	349	0.017	349	0.219	349	0.185
381	0.00525	381	0.00454	381	0.00551	381	0.0129	381	0.196	381	0.165
413	0.0042	413	0.00377	413	0.00401	413	0.0106	413	0.173	413	0.148
445	0.00463	445	0.00397	445	0.00363	445	0.00913	445	0.149	445	0.133
477	0.00462	477	0.00325	477	0.00361	477	0.00618	477	0.134	477	0.12
509	0.00495	509	0.00207	509	0.00313	509	0.00573	509	0.122	509	0.11
573	0.00287	573	0.00269	573	0.00283	573	0.00477	573	0.107	573	0.0922
637	0.00379	637	0.00324	637	0.00324	637	0.00498	637	0.0964	637	0.0777
701	0.00298	701	0.00224	701	0.00206	701	0.00395	701	0.0787	701	0.0673
765	0.00202	765	0.00231	765	0.00287	765	0.00478	765	0.0597	765	0.0583
829	0.00307	829	0.00246	829	0.00315	829	0.00412	829	0.0457	829	0.0511
893	0.00287	893	0.00273	893	0.00277	893	0.00326	893	0.0382	893	0.0453
957	0.00202	957	0.00354	957	0.0027	957	0.00391	957	0.0328	957	0.0395
1020	0.0024	1020	0.00274	1020	0.00293	1020	0.00347	1020	0.024	1020	0.0364
1150	0.00276	1150	0.00271	1150	0.00273	1150	0.00259	1150	0.0225	1150	0.0312
1280	0.00237	1280	0.0031	1280	0.00332	1280	0.00342	1280	0.0188	1280	0.0277
1400	0.00177	1400	0.00271	1400	0.00269	1400	0.00289	1400	0.0128	1400	0.0246
1530	0.00219	1530	0.00231	1530	0.0031	1530	0.00248	1530	0.01	1530	0.0234
1660	0.00228	1660	0.00181	1660	0.00183	1660	0.00277	1660	0.00717	1660	0.0204
1790	0.0031	1790	0.00176	1790	0.00126	1790	0.0026	1790	0.00718	1790	0.0195
1920	0.00176	1920	0.00202	1920	0.00117	1920	0.0032	1920	0.00515	1920	0.0192
2040	0.00208	2040	0.002	2040	0.00238	2040	0.00238	2040	0.0049	2040	0.0178
2300	0.00301	2300	0.00202	2300	0.00228	2300	0.00249	2300	0.00499	2300	0.0161
2560	0.0022	2560	0.002	2560	0.00201	2560	0.00214	2560	0.00414	2560	0.0146
2810	0.00105	2810	0.00161	2810	0.00173	2810	0.0027	2810	0.00341	2810	0.0129
3070	0.00151	3070	0.00231	3070	0.00198	3070	0.00237	3070	0.0046	3070	0.013
3320	0.00141	3320	0.00219	3320	0.00184	3320	0.00186	3320	0.00423	3320	0.0123
3580	0.00167	3580	0.00229	3580	0.00155	3580	0.00188	3580	0.00417	3580	0.0132
3840	0.00151	3840	0.00165	3840	0.00136	3840	0.00197	3840	0.00445	3840	0.0116
4090	0.00187	4090	0.00156	4090	0.00215	4090	0.00221	4090	0.00297	4090	0.0124
4600	0.00194	4600	0.00198	4600	0.00203	4600	0.00153	4600	0.00307	4600	0.0115
5120	0.00142	5120	0.0018	5120	0.00156	5120	0.00213	5120	0.00247	5120	0.00871
5630	0.0012	5630	0.0012	5630	0.00176	5630	0.00235	5630	0.00251	5630	0.00836
6140	0.00118	6140	0.00174	6140	0.00165	6140	0.00256	6140	0.0026	6140	0.0105
6650	0.00101	6650	0.00154	6650	0.00237	6650	0.00243	6650	0.00336	6650	0.011
7160	0.000916	7160	0.00156	7160	0.00168	7160	0.00167	7160	0.00266	7160	0.0105
7680	0.0014	7680	0.00158	7680	0.00146	7680	0.00226	7680	0.00302	7680	0.0102
8190	0.00137	8190	0.00146	8190	0.00132	8190	0.00215	8190	0.00267	8190	0.00862
9210	0.00122	9210	0.0016	9210	0.00114	9210	0.00222	9210	0.00281	9210	0.00939
10200	0.00128	10200	0.00124	10200	0.00149	10200	0.00233	10200	0.00249	10200	0.00877
11300	0.000894	11300	0.00124	11300	0.00194	11300	0.00172	11300	0.00269	11300	0.00906
12300	0.000707	12300	0.00132	12300	0.00147	12300	0.00183	12300	0.00241	12300	0.00819
13300	0.000904	13300	0.00131	13300	0.00153	13300	0.00185	13300	0.00291	13300	0.00824
14300	0.000974	14300	0.000965	14300	0.000892	14300	0.00167	14300	0.00243	14300	0.00703
15400	0.000905	15400	0.00155	15400	0.00109	15400	0.00198	15400	0.0023	15400	0.00827
16400	0.00123	16400	0.000963	16400	0.00096	16400	0.00222	16400	0.00248	16400	0.00911
18400	0.00101	18400	0.00111	18400	0.000987	18400	0.00159	18400	0.00208	18400	0.00731
20500	0.00116	20500	0.000772	20500	0.00132	20500	0.0015	20500	0.00232	20500	0.00788
22500	0.00081	22500	0.000724	22500	0.00104	22500	0.00154	22500	0.00206	22500	0.00753
24600	0.000771	24600	0.000753	24600	0.00109	24600	0.00188	24600	0.00187	24600	0.00821
26600	0.000701	26600	0.000885	26600	0.00135	26600	0.00129	26600	0.00154	26600	0.00866
28700	0.000455	28700	0.00104	28700	0.000914	28700	0.00134	28700	0.00201	28700	0.00692
30700	0.000802	30700	0.000818	30700	0.00113	30700	0.00108	30700	0.00142	30700	0.0085
32800	0.00077	32800	0.000967	32800	0.00114	32800	0.00145	32800	0.00154	32800	0.00889
36900	0.00103	36900	0.000963	36900	0.00107	36900	0.00119	36900	0.00205	36900	0.00806
41000	0.000681	41000	0.000111	41000	0.00112	41000	0.0014	41000	0.0016	41000	0.00797
45100	0.000415	45100	0.000829	45100	0.00134	45100	0.00124	45100	0.00181	45100	0.00903
49100	0.000492	49100	0.000142	49100	0.000979	49100	0.00138	49100	0.00182	49100	0.00668
53200	0.000572	53200	0.000237	53200	0.00114	53200	0.00125	53200	0.00189	53200	0.00709
57300	0.000491	57300	0.000445	57300	0.000995	57300	0.00133	57300	0.00163	57300	0.00643
61400	0.000467	61400	0.000154	61400	0.001	61400	0.00132	61400	0.00189	61400	0.00708
65500	0.000449	65500	0.000205	65500	0.00107	65500	0.00122	65500	0.00149	65500	0.00686
73700	0.000493	73700	0.00016	73700	0.00103	73700	0.0012	73700	0.00175	73700	0.00725
81900	0.000677	81900	0.000821	81900	0.00114	81900	0.00153	81900	0.00112	81900	0.00732
90100	0.000526	90100	0.000866	90100	0.000978	90100	0.00142	90100	0.00114	90100	0.00627
98300	0.000606	98300	0.000692	98300	0.00105	98300	0.00137	98300	0.00119	98300	0.00627
106000	0.00067	106000	0.000797	106000	0.00111	106000	0.0015	106000	0.000929	106000	0.00559
115000	0.000674	115000	0.000903	115000	0.00115	115000	0.00156	115000	0.00118	115000	0.00658
123000	0.000543	123000	0.000668	123000	0.0013	123000	0.00149	123000	0.00103	123000	0.00717
131000	0.000574	131000	0.000128	131000	0.00154	131000	0.00133	131000	0.000947	131000	0.00672
147000	0.000716	147000	0.000752	147000	0.00148	147000	0.00165	147000	0.00112	147000	0.00592
164000	0.000537	164000	0.000592	164000	0.00143	164000	0.0016	164000	0.00099	164000	0.00579
180000	0.000546	180000	0.000502	180000	0.00167	180000	0.00125	180000	0.000761	180000	0.00587
197000	0.000548	197000	0.000537	197000	0.00131	197000	0.000605	197000	0.00108	197000	0.00496
213000	0.000537	213000	0.000777	213000	0.00121	213000	0.00158	213000	0.000639	213000	0.00589
229000	0.000606	229000	0.000688	229000	0.000971	229000	0.000761	229000	0.000717	229000	0.00478
246000	0.000635	246000	0.000665	246000	0.00103	246000	0.000777	246000	0.000944	246000	0.00518
262000	0.000499	262000	0.000563	262000	0.000606	262000	0.00178	262000	0.0007	262000	0.00526
295000	0.000605	295000	0.000512	295000	0.00399	295000	0.000875	295000	0.000937	295000	0.00531
328000	0.00051	328000	0.000628	328000	0.000574	328000	0.00081	328000	0.000852	328000	0.00488
360000	0.000617	360000	0.000597	360000	0.000903	360000	0.000717	360000	0.00103	360000	0.00472
393000	0.000641	393000	0.0006	393000	0.00081	393000	0.000585	393000	0.00081	393000	0.00476
426000	0.000589	426000	0.000571	426000	0.000519	426000	0.000548	426000	0.000591	426000	0.00436
459000	0.000404	459000	0.000608	459000	0.000822	459000	0.00129	459000	0.000974	459000	0.00421
492000	0.000522	492000	0.000666	492000	0.000379	492000	0.000881	492000	0.0011	492000	0.00402
524000	0.00057	524000	0.000554	524000	0.00717	524000	0.00168	524000	0.000875	524000	0.00446
590000	0.000576	590000	0.000554	590000	0.00147	590000	0.000822	590000	0.000938	590000	0.00468
655000	0.000557	655000	0.000437	655000	0.00153	655000	0.000857	655000	0.000794	655000	0.00417
721000	0.000822	721000	0.000514	721000	0.00141	721000	0.00176	721000	0.000895	721000	0.00372
786000	0.000669	786000	0.000539	786000	0.00171	786000	0.00221	786000	0.00111	786000	0.00436
852000	0.000852	852000	0.00051	852000	0.00198	852000	0.00172	852000	0.00094	852000	0.00389
918000	0.000757	918000	0.000491	918000	0.0019	918000	0.00051	918000	0.000585	918000	0.00399
983000	0.000857	983000	0.000608	983000	0.00178	983000	0.00187	983000	0.00081	983000	0.00366
1050000	0.000766	1050000	0.000691	1050000	0.000759	1050000	0.00115	1050000	0.000935	1050000	0.00293
1180000	0.000881	1180000	0.000585	1180000	0.000791	1180000	0.000362	1180000	0.000726	1180000	0.00255
1310000	0.000989	1310000	0.000643	1310000	0.00121	1310000	0.000427	1310000	0.000601	1310000	0.00187
1440000	0.000941	1440000	0.00119	1440000	0.00184	1440000	0.000309	1440000	0.000341	1440000	0.00139
1570000	0.000792	1570000	0.00107	1570000	0.00155	1570000	0.000823	1570000	0.000426	1570000	0.00137
1700000	0.000639	1700000	0.000572	1700000	0.000818	1700000	0.000512	1700000	0.000379	1700000	0.00114
1840000	0.000727	1840000	0.000518	1840000	0.000664	1840000	0.000667	1840000	0.00046	1840000	0.00101
1970000	0.000398	1970000	0.000537	1970000	0.00103	1970000	0.000728	1970000	0.000604	1970000	0.000968
2100000	0.000729	2100000	0.00182	2100000	0.00218	2100000	0.0009326	2100000	0.000475	2100000	0.000615
2360000	0.000922	2360000	0.00183	2360000	0.00161	2360000	0.000341	2360000	0.000715	2360000	0.000432
2620000	0.000298	2620000	0.002	2620000	0.00165	2620000	0.00101	2620000	0.000704	2620000	0.00107
2880000	0.000378	2880000	0.00137	2880000	0.00199	2880000	0.000615	2880000	0.000656	2880000	0.00107
3150000	0.000606	3150000	0.00184	3150000	0.00184	3150000	0.00107	3150000	0.000302	3150000	0.00235
3410000	0.000315	3410000	0.00196	3410000	0.00194	3410000	0.000554	3410000	0.000307	3410000	0.00508
3670000	0.000277	3670000	0.00224	3670000	0.00188	3670000	0.000608	3670000	0.000645	3670000	0.00329
3930000	0.000306	3930000	0.00214	3930000	0.00191	3930000	0.000606	3930000	0.000541	3930000	0.00281
4190000	0	4190000	0	4190000	0	4190000	0	4190000	0	4190000	0
4720000	0	4720000	0	4720000	0	4720000	0	4720000	0	4720000	0
5240000	0	5240000	0	5240000	0	5240000	0	5240000	0	5240000	0
5770000	0	5770000	0	5770000	0	5770000	0	5770000	0	5770000	0
6290000	0	6290000	0	6290000	0	6290000	0	6290000	0	6290000	0
6820000	0	6820000	0	6820000	0	6820000	0	6820000	0	6820000	0
7340000	0	7340000	0	7340000	0	7340000	0	7340000	0	7340000	0
7860000	0	7860000	0	7860000	0	7860000	0	7860000	0	7860000	0
8390000	0	8390000	0	8390000	0	8390000	0	8390000	0	8390000	0
9440000	0	9440000	0	9440000	0	9440000	0	9440000	0	9440000	0
10500000	0	10500000	0	10500000	0	10500000	0	10500000	0	10500000	0
11500000	0	11500000	0	11500000	0	11500000	0	11500000	0	11500000	0
12600000	0	12600000	0	12600000	0	12600000	0	12600000	0	12600000	0
13600000	0	13600000	0	13600000	0	13600000	0	13600000	0	13600000	0
14700000	0	14700000	0	14700000	0	14700000	0	14700000	0	14700000	0
15700000	0	15700000	0	15700000	0	15700000	0	15700000	0	15700000	0
16800000	0	16800000	0	16800000	0	16800000	0	16800000	0	16800000	0
18900000	0	18900000	0	18900000	0	18900000	0	18900000	0	18900000	0
21000000	0	21000000	0	21000000	0	21000000	0	21000000	0	21000000	0
23100000	0	23100000	0	23100000	0	23100000	0	23100000	0	23100000	0
25200000	0	25200000	0	25200000	0	25200000	0	25200000	0	25200000	0
27300000	0	27300000	0	27300000	0	27300000	0	27300000	0	27300000	0
29400000	0	29400000	0	29400000	0	29400000	0	29400000	0	29400000	0
31500000	0	31500000	0	31500000	0	31500000	0	31500000	0	31500000	0
33600000	0	33600000	0	33600000	0	33600000	0	33600000	0	33600000	0
37700000	0	37700000	0	37700000	0	37700000	0	37700000	0	37700000	0
41900000	0	41900000	0	41900000	0	41900000	0	41900000	0	41900000	0
46100000	0	46100000	0	46100000	0	46100000	0	46100000	0	46100000	0
50300000	0	50300000	0	50300000	0	50300000	0	50300000	0	50300000	0
54500000	0	54500000	0	54500000	0	54500000	0	54500000	0	54500000	0
58700000	0	58700000	0	58700000	0	58700000	0	58700000	0	58700000	0

## Sheet: DLS
Raw DLS data.
A		B		1+1		1+2		1+5		1+10
X Intensity	Record	X Intensity	Record	X Intensity	Record	X Intensity	Record	X Intensity	Record	X Intensity	Record
0.4	0	0.4	0	0.4	0	0.4	0	0.4	0	0.4	0
0.463	0	0.463	0	0.463	0	0.463	0	0.463	0	0.463	0
0.536	0	0.536	0	0.536	0	0.536	0	0.536	0	0.536	0
0.621	0	0.621	0	0.621	0	0.621	0	0.621	0	0.621	0
0.719	0	0.719	0	0.719	0	0.719	0	0.719	0	0.719	0
0.833	0	0.833	0	0.833	0	0.833	0	0.833	0	0.833	0
0.965	0	0.965	0	0.965	0	0.965	0	0.965	0	0.965	0
1.12	0	1.12	0	1.12	0	1.12	0	1.12	0	1.12	0
1.29	0	1.29	0	1.29	0	1.29	0	1.29	0	1.29	0
1.5	0	1.5	0	1.5	0	1.5	0	1.5	0	1.5	0
1.74	0	1.74	0	1.74	0	1.74	0	1.74	0	1.74	0
2.01	0	2.01	0	2.01	0	2.01	0	2.01	0	2.01	0
2.33	0	2.33	0	2.33	0	2.33	0	2.33	0	2.33	0
2.7	0	2.7	0	2.7	0	2.7	0	2.7	0	2.7	0
3.12	0	3.12	0	3.12	0	3.12	0	3.12	0	3.12	0
3.62	0	3.62	0	3.62	0	3.62	0	3.62	0	3.62	0
4.19	0	4.19	0	4.19	0	4.19	0	4.19	0	4.19	0
4.85	0	4.85	0	4.85	0	4.85	0	4.85	0	4.85	0
5.61	0	5.61	0	5.61	0	5.61	0	5.61	0	5.61	0
6.5	0.05	6.5	0.56	6.5	0	6.5	0	6.5	0	6.5	0
7.53	4.71	7.53	4.2	7.53	0	7.53	0	7.53	0	7.53	0
8.72	12.09	8.72	7.66	8.72	0	8.72	0	8.72	0	8.72	0
10.1	18.5	10.1	14.5	10.1	0	10.1	0	10.1	0	10.1	0
11.7	22.1	11.7	20.6	11.7	0	11.7	0.011	11.7	0	11.7	0
13.5	19.9	13.5	22.8	13.5	0.02	13.5	0.642	13.5	0	13.5	0
15.7	13.8	15.7	17.5	15.7	1.48	15.7	2.36	15.7	0.11	15.7	0
18.2	6.98	18.2	10.5	18.2	5.34	18.2	4.68	18.2	1.12	18.2	0
21	1.72	21	1.638	21	10.8	21	6.93	21	2.38	21	0.02
24.4	0.12	24.4	0.043	24.4	14.6	24.4	9.28	24.4	3.69	24.4	0.31
28.2	0	28.2	0	28.2	15.9	28.2	11.21	28.2	4.72	28.2	0.8
32.7	0	32.7	0	32.7	15.1	32.7	12.96	32.7	5.51	32.7	1.47
37.8	0	37.8	0	37.8	12.9	37.8	13.9	37.8	6.61	37.8	1.97
43.8	0	43.8	0	43.8	9.58	43.8	12.9	43.8	8.12	43.8	2.39
50.7	0	50.7	0	50.7	6.31	50.7	10.58	50.7	10.15	50.7	2.9
58.8	0	58.8	0	58.8	3.84	58.8	7.37	58.8	11.71	58.8	3.76
68.1	0	68.1	0	68.1	2.39	68.1	3.97	68.1	12.1	68.1	4.89
78.8	0	78.8	0	78.8	1.331	78.8	2.11	78.8	11.07	78.8	6.37
91.3	0	91.3	0	91.3	0.569	91.3	0.948	91.3	8.85	91.3	8.18
106	0	106	0	106	0.003	106	0.098	106	6.56	106	9.58
122	0	122	0	122	0	122	0	122	4.17	122	10.39
142	0	142	0	142	0	142	0	142	2.26	142	10.62
164	0	164	0	164	0	164	0	164	0.855	164	9.85
190	0	190	0	190	0	190	0	190	0.033	190	8.53
220	0	220	0	220	0	220	0	220	0	220	6.83
255	0	255	0	255	0	255	0	255	0	255	4.93
295	0	295	0	295	0	295	0	295	0	295	3.27
342	0	342	0	342	0	342	0	342	0	342	1.93
396	0	396	0	396	0	396	0	396	0	396	0.851
459	0	459	0	459	0	459	0	459	0	459	0.091
531	0	531	0	531	0	531	0	531	0	531	0
615	0	615	0	615	0	615	0	615	0	615	0
712	0	712	0	712	0	712	0	712	0	712	0
825	0	825	0	825	0	825	0	825	0	825	0
955	0	955	0	955	0	955	0	955	0	955	0
